# Supplementary material for: The stabilizing effects of genetic diversity on predator-prey dynamics
Source: F1000Res. 2013 Feb 12;2:43. [Version 1] doi: 10.12688/f1000research.2-43.v1 (PMC4193400; doi:10.12688/f1000research.2-43.v1)
Supplement: Brachionus synura timeseries — Time series for all Brachionus and Synura response variables for all treatments and replicates. [file f1000research-2-354-s0000.tgz]

Archive with 2 entries (2 files):
- brachionus_synura_means_tempvariation.csv
- brachionus_synura_means_tempvariation_column_headers_codes.docx
