# Supplementary material for: The stabilizing effects of genetic diversity on predator-prey dynamics
Source: F1000Res. 2013 Feb 12;2:43. [Version 1] doi: 10.12688/f1000research.2-43.v1 (PMC4193400; doi:10.12688/f1000research.2-43.v1)
Supplement: Brachionus synura timeseries — Time series for all Brachionus and Synura response variables for all treatments and replicates. [file f1000research-2-354-s0000.tgz › brachionus_synura_means_tempvariation.csv]

BRACH_TRT	DIV_TRT	REP	LOGBRACHDENS	BRACHTEMPVAR	LOGTOTSYNDENS	LOGSYNCOLDENS	RELSYNCOLCELLDENS	SYNTOTTEMPVAR	SYNFREECELLTEMPVAR	SYNCOLCELLTEMPVAR
present	Monoculture	1	1.163729167	0.078886126	4.712344359	3.667525029	0.250036263	0.163045234	0.173635002	0.249821466
present	Monoculture	2	1.2395625	0.108785111	5.007192403	3.925969926	0.22976317	0.142949194	0.122349404	0.243910168
present	Monoculture	3	1.544416667	0.151371433	5.225389036	4.220021516	0.260479966	0.149470635	0.130021177	0.214935295
present	Polyculture	1	1.302291667	0.105334719	5.277059267	4.059318177	0.752125711	0.124808077	0.114641452	0.143813876
present	Polyculture	2	1.351041667	0.162088437	5.402197847	4.201051222	0.781245548	0.119535938	0.120819342	0.134679451
present	Polyculture	3	1.2755	0.101569398	5.200306603	3.974509286	0.739184535	0.129899941	0.137639333	0.147661453
present	Polyculture	4	1.2970625	0.134250713	5.319612657	4.091361795	0.736619553	0.124988351	0.085465683	0.149100725
absent	Monoculture	1			5.298206789	4.518810454	0.43548762	0.05203952	0.080313903	0.137788228
absent	Monoculture	2			5.373288846	4.590780299	0.431265963	0.083059491	0.097671772	0.133618933
absent	Monoculture	3			5.458971923	4.649095768	0.402919598	0.067677324	0.062158009	0.137095586
absent	Polyculture	1			5.298893542	4.541380968	0.449942142	0.097549933	0.099103892	0.12093425
absent	Polyculture	2			5.385588653	4.610194432	0.433036842	0.089225871	0.07762344	0.106954797
absent	Polyculture	3			5.314383367	4.582732799	0.483623056	0.10038839	0.111773789	0.123100318
