# Supplementary material for: The stabilizing effects of genetic diversity on predator-prey dynamics
Source: F1000Res. 2013 Feb 12;2:43. [Version 1] doi: 10.12688/f1000research.2-43.v1 (PMC4193400; doi:10.12688/f1000research.2-43.v1)
Supplement: Brachionus and Synura temporal variability and time-averaged densities — Time-averaged densities and measures of temporal variability for Brachionus and Synura for all treatments and replicates. [file f1000research-2-354-s0001.tgz › brachionus_synura_timeseries.csv]

day	div_trt	brach_trt	rep	logbrachdens	synrelcolcelldens	lsyntotcelldens	lsyncoldens	lsyncolcelldens	brachresid	syntotcellresid	synfreecellresid	syncolcellresid
51	Monoculture	present	1	1.198657087	0.260070286	4.753652903	3.779577554	4.168743638	0.042757261	0.069486037	0.097186626	0.041049432
51	Monoculture	present	2	1.28780173	0.134157941	5.036798728	3.775249029	4.164415113	0.086554701	0.017592845	0.000965511	0.108652406
51	Monoculture	present	3	1.346352974	0.172741063	5.155403806	4.003633311	4.392799395	0.091275089	0.110274877	0.120840661	0.106336586
51	Polyculture	present	1	1.679427897	0.669230509	5.16173012	3.895638893	4.987305851	0.158097545	0.00144462	0.107468454	0.039407843
51	Polyculture	present	2	1.477121255	0.658923071	5.105989591	3.833157347	4.924824305	0.070051065	0.076828707	0.105813459	0.053650111
51	Polyculture	present	3	1.411619706	0.661812897	5.120541806	3.849610075	4.941277032	0.068824752	0.198990494	0.183509157	0.197881868
51	Polyculture	present	4	1.477121255	0.627534376	5.008762408	3.714732972	4.806399929	0.09637862	0.010166161	0.049743033	0.044649056
53	Monoculture	present	1	1.245512668	0.343199943	4.718737012	3.865118135	4.254284219	0.089493519	0.100498706	0.17894621	0.049780228
53	Monoculture	present	2	1.342422681	0.131688234	5.135884323	3.86626521	4.255431295	0.139211857	0.083155545	0.102410668	0.019118271
53	Monoculture	present	3	1.526339277	0.125799934	5.164030193	3.874544522	4.263710606	0.084950382	0.100229113	0.084535919	0.239302423
53	Polyculture	present	1	1.629409599	0.695566216	5.090849965	3.841521487	4.933188445	0.115799063	0.073549399	0.002205997	0.097903253
53	Polyculture	present	2	1.459392488	0.655311683	5.064274411	3.789055364	4.880722321	0.054020642	0.021971674	0.062526639	0.005302597
53	Polyculture	present	3	1.477121255	0.632151407	4.927237347	3.636391498	4.728058456	0.136208907	0.004134334	0.022691055	0.026708078
53	Polyculture	present	4	1.485721426	0.654811242	5.072489097	3.796938267	4.888605224	0.108322345	0.042967621	0.073901397	0.025860805
55	Monoculture	present	1	1.283301229	0	4.713137588			0.126229777	0.102194908	0.002934777
55	Monoculture	present	2	1.158362492	0.180489003	5.18046473	4.047749391	4.436915476	0.046130988	0.129398749	0.124923752	0.160883865
55	Monoculture	present	3	1.471291711	0.141135935	5.236491834	3.996963353	4.386129437	0.026175853	0.026348093	0.016051693	0.12076064
55	Polyculture	present	1	1.586587305	0.666395645	4.984969752	3.717034945	4.808701902	0.081500581	0.183543477	0.071109043	0.226767798
55	Polyculture	present	2	1.440909082	0.667710163	5.039230118	3.772151147	4.863818104	0.037990219	0.016214472	0.015426982	0.037057538
55	Polyculture	present	3	1.437750563	0.654955744	4.951519389	3.676064387	4.767731345	0.099593063	0.010327338	0.015153097	0.00159344
55	Polyculture	present	4	1.31386722	0.651533705	5.114892622	3.837162551	4.928829509	0.060733929	0.074778238	0.113870283	0.054389655
58	Monoculture	present	1	1.139879086	0.11418697	4.744877468	3.413327934	3.802494018	0.017165836	0.064600196	0.010612889	0.388787275
58	Monoculture	present	2	1.274157849	0.130932168	5.14377677	3.871657043	4.260823127	0.067854746	0.095204984	0.118315047	0.017431553
58	Monoculture	present	3	1.428134794	0.181601599	5.434815979	4.304769563	4.693935647	0.02248594	0.17410512	0.166876274	0.181229998
58	Polyculture	present	1	1.45331834	0.71031737	5.243068882	4.002854359	5.094521317	0.040947143	0.068384856	0.121538284	0.052484611
58	Polyculture	present	2	1.440909082	0.705559385	5.288909788	4.045776404	5.137443361	0.040944585	0.21375242	0.203368522	0.214291634
58	Polyculture	present	3	1.431363764	0.61109044	5.040184545	3.734623077	4.826290034	0.096169296	0.084261939	0.149753517	0.043095074
58	Polyculture	present	4	1.28780173	0.595597724	5.074264438	3.75755051	4.849217468	0.08231834	0.018260694	0.128086755	0.042765537
60	Monoculture	present	1	1.225309282	0.202832716	4.928161349	3.846133271	4.235299355	0.067570422	0.122586908	0.131791988	0.049307141
60	Monoculture	present	2	1.209515015	0.14135668	5.181832149	3.942982402	4.332148486	0.002511901	0.13492316	0.154183124	0.052411761
60	Monoculture	present	3	1.330413773	0.181448368	5.544159412	4.413746394	4.802912478	0.124260469	0.284867932	0.280010002	0.286329782
60	Polyculture	present	1	1.437750563	0.742356599	5.210812128	3.989757744	5.081424701	0.048245625	0.032014237	0.035616401	0.035009993
60	Polyculture	present	2	1.544068044	0.695493231	5.126204296	3.876830246	4.968497204	0.145914162	0.037905075	0.049116406	0.030494752
60	Polyculture	present	3	1.380211242	0.589792894	5.111747417	3.790779995	4.882446953	0.047553452	0.146004441	0.240445248	0.087880623
60	Polyculture	present	4	1.292256071	0.629614291	5.050843253	3.758250872	4.84991783	0.075374615	0.015753399	0.059967427	0.053760609
62	Monoculture	present	1	1.204119983	0.182681365	4.768185763	3.640713926	4.02988001	0.04630668	0.033485457	0.012428071	0.150823125
62	Monoculture	present	2	1.250420002	0.121238723	5.090113069	3.784588339	4.173754423	0.041169057	0.044866876	0.075575735	0.107464349
62	Monoculture	present	3	1.408239965	0.168238361	5.572456205	4.40921515	4.798381234	0.050034998	0.314584103	0.318968591	0.27792149
62	Polyculture	present	1	1.411619706	0.782067263	5.348017142	4.149594292	5.241261249	0.066544107	0.165105387	0.097363166	0.190468538
62	Polyculture	present	2	1.434568904	0.749164701	5.055169738	3.838080087	4.929747044	0.038883739	0.046271336	0.112272309	0.023106131
62	Polyculture	present	3	1.404833717	0.656156694	5.078014479	3.803355085	4.895022043	0.074937607	0.102451133	0.126044002	0.089084343
62	Polyculture	present	4	1.376576957	0.712602194	4.999989443	3.761169641	4.852836599	0.012569111	0.077200116	0.107595928	0.062537274
65	Monoculture	present	1	1.250420002	0.281500903	4.76120172	3.821515428	4.210681512	0.091911067	0.034614667	0.068006898	0.037911995
65	Monoculture	present	2	1.230448921	0.165839119	5.105109586	3.935630483	4.324796568	0.01915479	0.062357588	0.072531527	0.041354727
65	Monoculture	present	3	1.372912003	0.138475431	5.531053713	4.283260353	4.672426438	0.090696792	0.275310679	0.298398362	0.146151121
65	Polyculture	present	1	1.471291711	0.744384352	5.274104018	4.054234295	5.145901253	0.004008169	0.085021465	0.08857246	0.088541537
65	Polyculture	present	2	1.494154594	0.766234553	5.115124911	3.907819685	4.999486643	0.100838105	0.006028942	0.092144258	0.024357381
65	Polyculture	present	3	1.397940009	0.689179085	5.129152327	3.875817458	4.967484416	0.071513841	0.138858426	0.127292957	0.144489661
65	Polyculture	present	4	1.534026106	0.674035746	5.104082744	3.841098715	4.932765673	0.173984699	0.011003824	0.041375743	0.000151351
67	Monoculture	present	1	1.209515015	0.18254159	4.411493214	3.283688957	3.672855042	0.051647325	0.380419951	0.356762371	0.494625396
67	Monoculture	present	2	1.250420002	0.180790348	5.008217774	3.876226931	4.265393015	0.037811945	0.032871428	0.029161467	0.019530872
67	Monoculture	present	3	1.411619706	0.183787706	5.438851129	4.314001502	4.703167586	0.055471321	0.184527473	0.18644023	0.173015222
67	Polyculture	present	1	1.421603927	0.770377091	4.809949132	3.604985534	4.696652491	0.037290313	0.383247286	0.424916347	0.365085228
67	Polyculture	present	2	1.46834733	0.851183968	5.178680837	4.017037315	5.108704272	0.076807682	0.044385132	0.230864788	0.118724287
67	Polyculture	present	3	1.418301291	0.81763415	4.504204586	3.325096651	4.416763608	0.093897996	0.495909685	0.733247206	0.417602517
67	Polyculture	present	4	1.515873844	0.726633248	5.06468783	3.834336138	4.926003096	0.158928425	0.038983997	0.080982227	0.018609362
69	Monoculture	present	1	1.204119983	0.186358395	4.610779605	3.491962482	3.881128566	0.045383583	0.177230338	0.154594906	0.281062793
69	Monoculture	present	2	1.338456494	0.204841968	4.910189273	3.832442128	4.221608213	0.124469101	0.129237132	0.137078002	0.06479772
69	Monoculture	present	3	1.582063363	0.18560739	5.432319161	4.31174834	4.700914425	0.11075415	0.179414883	0.182647942	0.166885012
69	Polyculture	present	1	1.561101384	0.782791941	5.123400586	3.925379974	5.017046932	0.109411204	0.073909697	0.13836587	0.04906879
69	Polyculture	present	2	1.354108439	0.771799409	5.191797736	3.98763522	5.079302177	0.035222741	0.044360178	0.038226704	0.074471468
69	Polyculture	present	3	1.418301291	0.700197056	4.970255404	3.723808727	4.815475685	0.096282152	0.039679236	0.055329711	0.030261811
69	Polyculture	present	4	1.318063335	0.715538397	5.021768828	3.784734814	4.876401772	0.036127849	0.092495907	0.113162042	0.07990612
72	Monoculture	present	1	1.127104798	0.252654017	4.691105615	3.704465738	4.093631822	0.03201203	0.091049495	0.103809949	0.060625918
72	Monoculture	present	2	1.113943352	0.191151573	4.928937575	3.821149368	4.210315452	0.101545166	0.107994636	0.106335639	0.07831355
72	Monoculture	present	3	1.079181246	0.239648776	5.310384457	4.300793588	4.689959673	0.397907643	0.059609246	0.036457145	0.150114689
72	Polyculture	present	1	1.494154594	0.80365229	5.211052929	4.024454158	5.116121115	0.053963481	0.007571849	0.098706168	0.043438389
72	Polyculture	present	2	1.113943352	0.703827325	5.286639083	4.042438249	5.134105207	0.272268375	0.119488746	0.160624078	0.106998411
72	Polyculture	present	3	1.301029996	0.713268334	5.056672274	3.81825826	4.909925217	0.017141615	0.032007079	0.005688372	0.047130667
72	Polyculture	present	4	1.264817823	0.720525359	5.016630854	3.782613167	4.874280124	0.084712261	0.113523242	0.13578942	0.099570918
74	Monoculture	present	1	0.929418926	0.197396944	4.668528637	3.574702978	3.963869062	0.230275772	0.10972325	0.090494228	0.185099599
74	Monoculture	present	2	1.235528447	0.335246085	4.874339873	4.010537502	4.399703587	0.019111989	0.160929542	0.243086006	0.109592539
74	Monoculture	present	3	1.709269961	0.256491359	5.111746088	4.131652743	4.520818827	0.228317828	0.137609744	0.168200465	0.022903205
74	Polyculture	present	1	1.390935107	0.756418203	5.244534335	4.031629349	5.123296306	0.041335001	0.03693939	0.025632531	0.046235577
74	Polyculture	present	2	1.071882007	0.706048089	5.322947985	4.080115309	5.171782267	0.312298798	0.142655795	0.187518421	0.129824748
74	Polyculture	present	3	1.255272505	0.739763687	5.163604355	3.941030406	5.032697364	0.060757459	0.12911879	0.06648699	0.158531443
74	Polyculture	present	4	1.204119983	0.770977231	5.078004834	3.873379428	4.965046386	0.142768535	0.06274217	0.167417958	0.020500091
76	Monoculture	present	1	1.158362492	0.389632256	4.877230139	4.078718958	4.467885042	0.001539514	0.102881473	0.004211631	0.32420546
76	Monoculture	present	2	1.326335861	0.265641517	4.952943573	3.98807344	4.377239524	0.107769145	0.080663045	0.118181516	0.085646431
76	Monoculture	present	3	1.730782276	0.160043661	5.203727487	4.01879988	4.407965964	0.246543299	0.044208967	0.019539386	0.139633115
76	Polyculture	present	1	1.255272505	0.691809736	5.193183219	3.941502931	5.033169888	0.169633484	0.018525591	0.073693802	0.048268844
76	Polyculture	present	2	1.342422681	0.733995784	5.17909184	3.953118448	5.044785406	0.040329221	0.014342202	0.005871351	0.012022837
76	Polyculture	present	3	1.181843588	0.729670511	5.039815744	3.811275581	4.902942539	0.131373304	0.004490191	0.044801797	0.017405248
76	Polyculture	present	4	1.170261715	0.768695689	5.036847766	3.830935254	4.922602211	0.173824809	0.114492144	0.210808731	0.074639699
79	Monoculture	present	1	1.113943352	0.196238945	4.722372033	3.625991149	4.015157233	0.045935127	0.0461218	0.023740699	0.120588731
79	Monoculture	present	2	1.041392685	0.242987422	4.974462083	3.970879792	4.360045876	0.179245122	0.05665034	0.078887662	0.066229714
79	Monoculture	present	3	1.539076099	0.188738081	5.161423325	4.048116777	4.437282861	0.048881505	0.08438406	0.071375687	0.11613179
79	Polyculture	present	1	1.357934847	0.735901243	5.36937121	4.144523789	5.236190747	0.055081207	0.151491603	0.178686689	0.14818501
79	Polyculture	present	2	1.418301291	0.80667326	5.137764964	3.952795668	5.044462625	0.038625145	0.075381857	0.195013606	0.034621704
79	Polyculture	present	3	1.033423755	0.724651594	4.90402557	3.672487864	4.764154822	0.276797071	0.15501092	0.178641381	0.138439525
79	Polyculture	present	4	1.025305865	0.717707274	5.258776721	4.023057111	5.114724068	0.314409221	0.091547449	0.087828025	0.099939007
81	Monoculture	present	1	0.954242509	0.336004086	4.816516822	3.953695296	4.342861381	0.206198869	0.051926211	0.007643869	0.212404496
81	Monoculture	present	2	0.491361694	0.179335539	4.984075227	3.848575504	4.237741588	0.730587966	0.0453744	0.031158409	0.05755662
81	Monoculture	present	3	1.071882007	0.217724677	5.071641886	4.020383457	4.409549541	0.421893024	0.172746121	0.173249598	0.147742158
81	Polyculture	present	1	1.46834733	0.73648305	5.156906236	3.932402034	5.024068992	0.06262031	0.065087236	0.037497784	0.068314748
81	Polyculture	present	2	1.361727836	0.738438293	4.942000337	3.718647589	4.810314547	0.015405278	0.284288337	0.265641859	0.283620506
81	Polyculture	present	3	1.025305865	0.782682328	5.130041159	3.93195973	5.023626687	0.282412915	0.061184299	0.059439017	0.109660971
81	Polyculture	present	4	1.113943352	0.717708536	5.232538194	3.996819347	5.088486305	0.222465495	0.054716015	0.055048784	0.062005809
83	Monoculture	present	1	1.204119983	0.289416113	4.758344358	3.830700981	4.219867065	0.043537389	0.002343031	0.031452791	0.094699259
83	Monoculture	present	2	1.170261715	0.073872383	4.960856965	3.44017299	3.829339075	0.052930811	0.066929866	0.001182113	0.467441179
83	Monoculture	present	3	1.670245853	0.320033514	5.133717852	4.249747228	4.638913312	0.172332448	0.109250777	0.168336767	0.077744565
83	Polyculture	present	1	1.485721426	0.723425959	5.023222551	3.790949682	4.88261664	0.088321828	0.202884785	0.152940307	0.214145104
83	Polyculture	present	2	1.387389826	0.710564212	4.959201013	3.719137386	4.810804344	0.011564299	0.280229513	0.210608974	0.297981433
83	Polyculture	present	3	1.541579244	0.721621466	4.751506493	3.518148979	4.609815937	0.23697124	0.327170737	0.334458686	0.31552115
83	Polyculture	present	4	1.322219295	0.665483648	5.100436119	3.83190655	4.923573508	0.011521769	0.087978967	0.009872456	0.114602422
86	Monoculture	present	1	1.170261715	0.266767662	4.796586441	3.833553539	4.222719623	0.009141775	0.041753884	0.027785936	0.105485435
86	Monoculture	present	2	1.181843588	0.192231465	5.108015175	4.002673566	4.39183965	0.042945078	0.082722539	0.093536786	0.092836327
86	Monoculture	present	3	1.582063363	0.189282534	5.171738366	4.059682823	4.448848907	0.078670654	0.069101195	0.04837075	0.118135412
86	Polyculture	present	1	1.334453751	0.700986012	5.16556349	3.919605884	5.011272842	0.052125895	0.066714644	0.019138174	0.092055906
86	Polyculture	present	2	1.318063335	0.697166794	5.245334222	3.997003958	5.088670916	0.054481335	0.013809083	0.085956711	0.042390947
86	Polyculture	present	3	1.214843848	0.672818384	5.053685493	3.789916385	4.881583343	0.086452526	0.039722291	0.031834912	0.060810799
86	Polyculture	present	4	1.474216264	0.676905245	5.138854613	3.877715535	4.969382492	0.144893819	0.065449834	0.003650434	0.086336588
88	Monoculture	present	1	1.133538908	0.12721028	4.842096266	3.557452388	3.946618473	0.027121967	0.091166931	0.153877367	0.165326636
88	Monoculture	present	2	0.929418926	0.203392875	4.983452697	3.902622348	4.291788432	0.297287922	0.040177142	0.03401486	0.008696937
88	Monoculture	present	3	1.404833717	0.192508806	5.349843395	4.24512791	4.634293994	0.102103875	0.110423212	0.131711533	0.063432627
88	Polyculture	present	1	1.330413773	0.658712474	5.46843857	4.1954675	5.287134457	0.048424378	0.232046571	0.376680468	0.179427707
88	Polyculture	present	2	1.204119983	0.700728121	5.153493145	3.907375734	4.999042692	0.166511758	0.118792013	0.017167807	0.146869895
88	Polyculture	present	3	1.354108439	0.656533178	5.262458181	3.988047901	5.079714859	0.054931629	0.159230026	0.257677796	0.125949347
88	Polyculture	present	4	1.437750563	0.687929003	5.286252222	4.032128884	5.123795842	0.111837545	0.071354867	0.129432771	0.056381327
90	Monoculture	present	1	1.127104798	0.346443039	4.847593264	3.99805902	4.387225104	0.034385709	0.100567152	0.03866178	0.280569074
90	Monoculture	present	2	1.424881637	0.374377578	4.895517889	4.079661636	4.46882772	0.197369233	0.126449153	0.223827972	0.166860305
90	Monoculture	present	3	1.769377326	0.258678608	5.17729408	4.200888511	4.590054595	0.258121596	0.060706725	0.074260056	0.01531618
90	Polyculture	present	1	1.539076099	0.623430981	5.247227316	3.950348738	5.042015696	0.16827714	0.006721452	0.195431687	0.070069058
90	Polyculture	present	2	1.369215857	0.703192953	5.163267767	3.91867532	5.010342278	0.00045782	0.122159243	0.017130748	0.150421033
90	Polyculture	present	3	1.100370545	0.684067949	5.247536772	3.990969057	5.082636014	0.196684215	0.134488247	0.20243958	0.117499133
90	Polyculture	present	4	1.597695186	0.733561424	5.179565517	3.953335045	5.045002002	0.274781271	0.045924744	0.05244901	0.034107947
93	Monoculture	present	1	1.152288344	0.347325384	4.688513061	3.840083501	4.229249585	0.009781322	0.052658219	0.113634755	0.130527173
93	Monoculture	present	2	1.225309282	0.171829537	5.038010508	3.883942245	4.273108329	0.004645034	0.018537661	0.045052444	0.031082155
93	Monoculture	present	3	1.305351369	0.236025538	5.212825857	4.196618768	4.585784853	0.211540197	0.02304588	0.020092488	0.005230866
93	Polyculture	present	1	1.401400541	0.753246576	5.299602254	4.084872462	5.17653942	0.041829416	0.052925593	0.060082679	0.057887662
93	Polyculture	present	2	1.28780173	0.766863654	5.157173804	3.950225001	5.041891958	0.077587815	0.147965986	0.137307722	0.141147438
93	Polyculture	present	3	1.187520721	0.749069478	5.227138154	4.009993298	5.101660255	0.105107982	0.099359074	0.075962212	0.119466318
93	Polyculture	present	4	1.50242712	0.78605373	5.276392835	4.08017811	5.171845067	0.183196859	0.035013212	0.060722236	0.075191968
95	Monoculture	present	1	1.113943352	0.237262154	4.789300937	3.775363321	4.164529406	0.048045064	0.05203288	0.059745288	0.071096073
95	Monoculture	present	2	1.139879086	0.373129689	5.34312899	4.525822712	4.914988796	0.090987878	0.325318938	0.232282467	0.609316266
95	Monoculture	present	3	1.220108088	0.298555675	5.306755688	4.392614934	4.781781019	0.300314726	0.072303329	0.040460694	0.197349984
95	Polyculture	present	1	1.434568904	0.832399045	5.385534703	4.214199319	5.305866277	0.083530934	0.134744178	0.024733268	0.182836515
95	Polyculture	present	2	1.31386722	0.80054111	5.485594186	4.297310868	5.388977825	0.049618238	0.167312544	0.117210214	0.191087705
95	Polyculture	present	3	1.071882007	0.739720896	5.12945173	3.906852659	4.998519617	0.218723826	0.00814772	0.009864101	0.004954309
95	Polyculture	present	4	1.456366033	0.774871958	5.351008146	4.148571133	5.240238091	0.140140585	0.099035616	0.029479178	0.131889557
97	Monoculture	present	1	1.158362492	0.219602968	4.774031463	3.726503584	4.115669668	0.004308806	0.040666628	0.059329721	0.027525414
97	Monoculture	present	2	1.269512944	0.357182102	5.47168498	4.635408585	5.02457467	0.037669277	0.455537725	0.374802293	0.717420094
97	Monoculture	present	3	1.69019608	0.352814337	5.305346788	4.463726928	4.852893013	0.165910745	0.072313808	0.007796465	0.26458493
97	Polyculture	present	1	1.602059991	0.773995373	5.036089518	3.833160925	4.924827883	0.258232452	0.218814872	0.247099309	0.202579882
97	Polyculture	present	2	1.698970004	0.6550352	5.108354854	3.832952535	4.924619493	0.33735134	0.223068641	0.028253592	0.288121351
97	Polyculture	present	3	1.526339277	0.680157608	4.883932926	3.624875529	4.716542486	0.237660329	0.263486893	0.169911886	0.288394191
97	Polyculture	present	4	1.553883027	0.635204468	5.011186971	3.722433558	4.814100516	0.241084311	0.251378466	0.107260853	0.305943452
102	Monoculture	present	1	0.838849091	0.138113065	4.982158286	3.733226966	4.122393051	0.323968161	0.258551505	0.322875215	0.047471495
102	Monoculture	present	2	1.240549248	0.172748189	5.17264559	4.020893009	4.410059094	0.005312166	0.160655326	0.192946611	0.099199403
102	Monoculture	present	3	1.707570176	0.206918611	5.19519468	4.121828151	4.510994235	0.174474422	0.034289854	0.004794303	0.087006467
102	Polyculture	present	1	1.274157849	0.778966216	5.15236012	3.952211785	5.043878743	0.050513754	0.112828932	0.147391624	0.094474029
102	Polyculture	present	2	1.565847819	0.78610693	5.507517342	4.311332009	5.402998967	0.209275283	0.143239215	0.147966181	0.153131313
102	Polyculture	present	3	1.269512944	0.830787375	5.160607235	3.988430165	5.080097123	0.012379282	0.011363509	0.179805095	0.04673202
102	Polyculture	present	4	1.269512944	0.640938915	5.242507399	3.957657082	5.04932404	0.035556375	0.046540307	0.100831473	0.099958513
104	Monoculture	present	1	1.127104798	0.126736993	4.821258547	3.534995861	3.924161946	0.036231903	0.101554988	0.172583834	0.145470532
104	Monoculture	present	2	1.411619706	0.150218427	4.920340284	3.707897409	4.097063493	0.174969321	0.089987183	0.044635534	0.215278244
104	Monoculture	present	3	1.815577748	0.167765703	4.998647778	3.834184874	4.223350959	0.278699893	0.229417378	0.176704365	0.378526791
104	Polyculture	present	1	1.164352856	0.829197516	5.24200222	4.068993255	5.160660212	0.152812236	0.027300697	0.172475698	0.017929437
104	Polyculture	present	2	1.754348336	0.770413085	5.257059264	4.052115957	5.143782915	0.39924486	0.120360715	0.077887338	0.120935463
104	Polyculture	present	3	1.350248018	0.641039819	4.84990888	3.565126929	4.656793887	0.070004873	0.331882234	0.167915638	0.387942586
104	Polyculture	present	4	1.394451681	0.781669132	5.371195018	4.172551023	5.264217981	0.091387351	0.071554405	0.006927122	0.103239994
107	Monoculture	present	1	1.250420002	0.297560916	4.771934764	3.856344566	4.24551065	0.086372484	0.058086038	0.036094047	0.183811792
107	Monoculture	present	2	1.561101384	0.226732507	4.845056504	3.81140421	4.200570294	0.321955055	0.162776768	0.156316505	0.113994511
107	Monoculture	present	3	1.707570176	0.210080418	5.199991182	4.133210672	4.522376756	0.1650381	0.025944906	0.007539791	0.085316566
107	Polyculture	present	1	1.245512668	0.840983362	5.512526878	4.345647324	5.437314282	0.05925996	0.237053164	0.062854799	0.288016502
107	Polyculture	present	2	1.631443769	0.850569793	5.424751483	4.262794481	5.354461438	0.279199225	0.027618725	0.10592264	0.067466975
107	Polyculture	present	3	1.250420002	0.746881615	5.248323265	4.029908077	5.121575034	0.026418893	0.051801596	0.07273761	0.059781506
107	Polyculture	present	4	1.372912003	0.740916523	5.313809048	4.09191137	5.183578328	0.074802939	0.001720926	0.014057568	0.00505719
109	Monoculture	present	1	1.350248018	0.321692605	4.661507297	3.779782289	4.168948374	0.186108742	0.048438207	0.084601943	0.112538594
109	Monoculture	present	2	1.428134794	0.264312706	4.888492651	3.921444608	4.310610692	0.18761221	0.117677825	0.131463278	0.00543616
109	Monoculture	present	3	1.779596491	0.284140776	4.878716985	3.943084463	4.332250548	0.233263571	0.345799725	0.352780674	0.279319822
109	Polyculture	present	1	1.292256071	0.806076087	5.443437321	4.258146401	5.349813359	0.005558442	0.163849742	0.077192342	0.196137576
109	Polyculture	present	2	1.586587305	0.827974534	5.100981992	3.927332014	5.018998972	0.237168803	0.309292618	0.374683644	0.282846216
109	Polyculture	present	3	1.318063335	0.654241066	5.229616717	3.953687561	5.045354519	0.043965262	0.023274679	0.185455079	0.02781038
109	Polyculture	present	4	1.404833717	0.798120293	5.35110502	4.161506415	5.253173373	0.109746665	0.024982138	0.063532282	0.062956801
111	Monoculture	present	1	1.209515015	0.322649087	4.621881296	3.741445653	4.130611737	0.045845	0.084160986	0.119927182	0.079491037
111	Monoculture	present	2	1.387389826	0.218099191	4.857863358	3.807351327	4.196517412	0.145269366	0.146644322	0.132580588	0.121011486
111	Monoculture	present	3	1.835056102	0.279355226	4.969482936	4.026473652	4.415639737	0.284489042	0.253614396	0.255412118	0.199807681
111	Polyculture	present	1	1.187520721	0.755629444	5.103327807	3.889969722	4.981636679	0.101856925	0.180373637	0.165261358	0.176417106
111	Polyculture	present	2	1.127104798	0.8656871	5.535422357	4.381116345	5.472783302	0.22086162	0.112005893	0.053864155	0.156087391
111	Polyculture	present	3	1.240549248	0.630129733	5.106069471	3.813832486	4.905499444	0.030650582	0.110092937	0.087158141	0.179036824
111	Polyculture	present	4	1.456366033	0.728165718	5.184960398	3.955523669	5.047190626	0.16369039	0.151755391	0.107004116	0.15472138
114	Monoculture	present	1	1.204119983	0.220725472	4.785801615	3.740487985	4.129654069	0.039449387	0.085614166	0.112240287	0.086466987
114	Monoculture	present	2	1.397940009	0.225227238	5.025724318	3.989179145	4.378345229	0.154255099	0.023710832	0.035883419	0.058593263
114	Monoculture	present	3	1.807535028	0.280318394	4.965268382	4.023753893	4.412919978	0.251827248	0.255699882	0.254644029	0.208343011
114	Polyculture	present	1	1.209515015	0.792148576	5.396216921	4.20335661	5.295023567	0.068304648	0.10634468	0.053189338	0.130402777
114	Polyculture	present	2	1.10720997	0.779799269	5.433891454	4.234207321	5.325874278	0.237907254	0.009237788	0.050087184	0.013097719
114	Polyculture	present	3	1.260071388	0.824846645	5.328844844	4.153551099	5.245218057	0.008074349	0.097951881	0.020736	0.143624733
114	Polyculture	present	4	1.361727836	0.760558104	5.305364505	4.094829946	5.186496903	0.074105979	0.047240644	0.05151225	0.032958253
116	Monoculture	present	1	1.214843848	0.114818994	4.708425044	3.379272695	3.768438779	0.050185645	0.012140817	0.095118915	0.269459224
116	Monoculture	present	2	1.365487985	0.187867678	4.858643442	3.743329425	4.132495509	0.119912254	0.141707246	0.107691428	0.188738503
116	Monoculture	present	3	1.752816431	0.207553321	4.915324876	3.843288479	4.232454563	0.193052719	0.304224009	0.2590489	0.392685474
116	Polyculture	present	1	1.230448921	0.813989002	5.433715465	4.252667045	5.344334003	0.04060313	0.139729359	0.039711801	0.175335209
116	Polyculture	present	2	1.071882007	0.712236401	5.463618738	4.224575946	5.316242904	0.270937677	0.007347643	0.189885709	0.037579817
116	Polyculture	present	3	1.346352974	0.766143323	5.263489772	4.056132836	5.147799793	0.080309807	0.022776439	0.03541454	0.0348351
116	Polyculture	present	4	1.326335861	0.780350616	5.4081324	4.20875522	5.300422177	0.041049705	0.044934343	0.007246719	0.069271586
118	Monoculture	present	1	1.193124598	0.48371648	5.619125468	4.914550268	5.303716352	0.027921903	0.926744463	0.776589108	1.271107428
118	Monoculture	present	2	1.372912003	0.338167049	5.056594793	4.196559997	4.585726081	0.12656941	0.057906901	0.00443509	0.263010023
118	Monoculture	present	3	1.662757832	0.349813806	5.365182349	4.519853211	4.909019295	0.09927819	0.147052842	0.108585255	0.28000221
118	Polyculture	present	1	1.245512668	0.758813038	5.114684423	3.903152249	4.994819207	0.016901613	0.183415548	0.169265734	0.178557589
118	Polyculture	present	2	0.77815125	0.771057035	5.515953049	4.311372595	5.403039553	0.5629681	0.046540101	0.136765607	0.034366108
118	Polyculture	present	3	1.376576957	0.678680241	5.010621985	3.750620232	4.84228719	0.113693962	0.239911718	0.083491289	0.282048874
118	Polyculture	present	4	1.28780173	0.85514304	5.651787135	4.492158943	5.5838259	0.00599343	0.277996171	0.06357206	0.340979875
121	Monoculture	present	1	1.139879086	0.24071483	4.715341752	3.707678515	4.096844599	0.02547371	0.028815579	0.047692437	0.072169293
121	Monoculture	present	2	1.31386722	0.027497978	4.868982864	2.919117543	3.308283628	0.065555143	0.127210833	0.011454347	1.016655499
121	Monoculture	present	3	1.593286067	0.224014258	4.874108873	3.835218449	4.224384534	0.023616397	0.341891567	0.300108741	0.410448123
121	Polyculture	present	1	1.260071388	0.494826358	4.972291449	3.575077317	4.666744274	0.008650664	0.331979319	0.005285601	0.513199527
121	Polyculture	present	2	1.245512668	0.734843118	5.516672715	4.291200389	5.382867346	0.092013734	0.027546988	0.192042085	0.008082185
121	Polyculture	present	3	1.28780173	0.680133439	5.185058237	3.925985407	5.017652364	0.028270195	0.080206021	0.082937818	0.123740755
121	Polyculture	present	4	1.346352974	0.648022931	5.233957667	3.953881084	5.045548042	0.068409019	0.155722658	0.021509436	0.214841134
123	Monoculture	present	1	1.204119983	0.178495512	4.768249783	3.630711	4.019877084	0.038262548	0.085626833	0.139719084	0.000490857
123	Monoculture	present	2	1.214843848	0.117760149	4.553583959	3.235416223	3.624582307	0.034787702	0.440946941	0.366103516	0.701838866
123	Monoculture	present	3	1.515873844	0.333997519	5.185595531	4.320172688	4.709338772	0.057158132	0.02898553	0.051290989	0.070629068
123	Polyculture	present	1	1.225309282	0.813859559	5.330054829	4.14893734	5.240604297	0.018647819	0.021670196	0.07331266	0.056282493
123	Polyculture	present	2	1.29666519	0.791845682	5.561824783	4.368798378	5.460465335	0.039044157	0.059557203	0.125930816	0.05466508
123	Polyculture	present	3	1.10720997	0.766030285	5.273334999	4.065913982	5.157580939	0.150345649	0.001749629	0.031379682	0.00481645
123	Polyculture	present	4	1.056904851	0.795731515	5.305307858	4.114407459	5.206074416	0.217647255	0.094965375	0.149992147	0.066010194
125	Monoculture	present	1	1.049218023	0.212980901	4.700364106	3.639538681	4.028704766	0.117001195	0.021644378	0.058122333	0.014607618
125	Monoculture	present	2	1.204119983	0.32948021	5.086747988	4.215411238	4.604577322	0.047130546	0.093879883	0.050939018	0.276674103
125	Monoculture	present	3	1.240549248	0.546930494	5.309162419	4.657928472	5.047094556	0.335932661	0.096000736	0.091326128	0.404507804
125	Polyculture	present	1	1.269512944	0.90909971	5.785701523	4.652646085	5.744313043	0.034053699	0.473203025	0.068296866	0.555613236
125	Polyculture	present	2	1.264817823	0.867752629	5.711036039	4.557765019	5.649431977	0.06907458	0.195626607	0.071997836	0.228780998
125	Polyculture	present	3	1	0.81772033	5.498992848	4.319930685	5.411597643	0.254961494	0.21408785	0.144590416	0.247461784
125	Polyculture	present	4	1.008600172	0.864344352	5.688308129	4.533327969	5.624994927	0.26270353	0.277441988	0.048705864	0.341214883
128	Monoculture	present	1	0.929418926	0.121420257	4.726280917	3.421405982	3.810572066	0.237396808	0.053416021	0.139205446	0.195591463
128	Monoculture	present	2	1.008600172	0.178179237	4.819241496	3.680932507	4.070098592	0.244144813	0.171132414	0.123621599	0.260027696
128	Monoculture	present	3	1.361727836	0.18523898	5.120575124	3.99914142	4.388307505	0.220594455	0.090457491	0.019484531	0.26009482
128	Polyculture	present	1	1	0.752738071	5.38271702	4.167693944	5.259360902	0.224394024	0.064047724	0.0957618	0.06409409
128	Polyculture	present	2	1.008600172	0.663382483	5.323854071	4.053951113	5.145618071	0.322120214	0.21126814	0.081346745	0.297308994
128	Polyculture	present	3	1.187520721	0.673155029	5.262959124	3.999407261	5.091074219	0.06338526	0.036676428	0.156121714	0.090118696
128	Polyculture	present	4	1.056904851	0.795312556	5.611814628	4.420685509	5.512352467	0.210287941	0.185059127	0.141057527	0.211029272
130	Monoculture	present	1	1.033423755	0.136355874	4.562313122	3.307820888	3.696986973	0.13366055	0.106648552	0.027295117	0.303887478
130	Monoculture	present	2	1.120573931	0.129448544	4.684203925	3.407135012	3.796301096	0.133487657	0.304507189	0.230588256	0.535307238
130	Monoculture	present	3	1.394451681	0.327886636	5.263151725	4.389709357	4.778875441	0.192368984	0.053538488	0.043213346	0.126596069
130	Polyculture	present	1	1.017033339	0.72407743	5.389116706	4.157234759	5.248901716	0.199692507	0.066333546	0.147029763	0.049256902
130	Polyculture	present	2	1.164352856	0.66857329	5.420140479	4.153622544	5.245289501	0.165150637	0.128123585	0.164738087	0.212488287
130	Polyculture	present	3	1.133538908	0.728763386	5.406196179	4.177115766	5.268782724	0.115001105	0.096740257	0.214339574	0.076218439
130	Polyculture	present	4	1.071882007	0.800981931	5.592264774	4.404220535	5.495887493	0.192344215	0.154916365	0.102770204	0.182868864
132	Monoculture	present	1	1.204119983	0.40336172	5.153827716	4.370356312	4.759522396	0.037075708	0.488769265	0.408509362	0.763937025
132	Monoculture	present	2	1.198657087	0.418393866	5.121975179	4.354394403	4.743560487	0.056830502	0.134926862	0.035071107	0.410470107
132	Monoculture	present	3	1.440909082	0.213923005	5.084239779	4.025331185	4.414497269	0.149143513	0.12395408	0.063967056	0.241659151
132	Polyculture	present	1	1.008600172	0.862453427	5.687445194	4.531513889	5.623180847	0.199990989	0.360548169	0.1402591	0.419158029
132	Polyculture	present	2	1.225309282	0.904618733	6.313826862	5.178625481	6.270292439	0.10218106	0.752420945	0.511354193	0.797663926
132	Polyculture	present	3	1.133538908	0.781569807	5.447954228	4.249255044	5.340922002	0.112616949	0.128677936	0.158036276	0.136986347
132	Polyculture	present	4	0.770852012	0.882832762	5.937418598	4.791630082	5.88329704	0.49040049	0.489477282	0.211298941	0.558582977
137	Monoculture	present	1	1.193124598	0.178952304	4.674281244	3.537852453	3.927018537	0.025416353	0.018980847	0.079904145	0.055344137
137	Monoculture	present	2	1.170261715	0.242279222	5.173965017	4.169115104	4.558281188	0.089187613	0.191073691	0.209575105	0.221485693
137	Monoculture	present	3	1.450249108	0.201265566	5.289836572	4.204439967	4.593606051	0.149579835	0.08519116	0.157839528	0.072242988
137	Polyculture	present	1	1.025305865	0.765621246	5.508365696	4.300712715	5.392379672	0.164737195	0.171184008	0.185743825	0.177411847
137	Polyculture	present	2	1.198657087	0.821859911	5.596608137	4.419738976	5.511405934	0.123257117	0.002347589	0.050069398	0.001650612
137	Polyculture	present	3	1.152288344	0.875122507	5.48469269	4.335094586	5.426761544	0.08865656	0.140865473	0.058118015	0.194397464
137	Polyculture	present	4	0.924279286	0.7996155	5.72137563	4.532589876	5.624256834	0.330041176	0.246952046	0.211966976	0.270304186
139	Monoculture	present	1	1.255272505	0.288609765	4.706915529	3.778060466	4.16722655	0.087152611	0.055518355	0.055191537	0.190152955
139	Monoculture	present	2	1	0.519405137	5.432925844	4.759266	5.148432084	0.260530458	0.451697314	0.273859437	0.810154544
139	Monoculture	present	3	1.496929648	0.499769927	5.353867633	4.663471668	5.052637752	0.106354364	0.150641599	0.022346966	0.382911665
139	Polyculture	present	1	1.008600172	0.801246175	5.310952978	4.12305199	5.214718947	0.173035677	0.030342574	0.086033336	0.004626881
139	Polyculture	present	2	1.831229694	0.869566629	5.61193451	4.459570417	5.551237375	0.51071246	0.004532109	0.076123034	0.026631328
139	Polyculture	present	3	1.214843848	0.749480626	4.931261768	3.714355221	4.806022179	0.023272405	0.422385819	0.313217492	0.437713271
139	Polyculture	present	4	1.079181246	0.741755918	5.289092285	4.067686348	5.159353305	0.17209745	0.195924206	0.116688888	0.206294777
142	Monoculture	present	1	1.225309282	0.393551061	4.45149783	3.657332833	4.046498917	0.056756998	0.194044512	0.262169432	0.077358941
142	Monoculture	present	2	1.278753601	0.1977451	4.946283647	3.853223294	4.242389378	0.016455275	0.032450687	0.01433086	0.098111231
142	Monoculture	present	3	1.301029996	0.254332035	5.05678656	4.073021542	4.462187627	0.308016157	0.144310406	0.095794936	0.213354032
142	Polyculture	present	1	1.269512944	0.81877799	5.227088101	4.048587303	5.14025426	0.099516599	0.120378248	0.214145312	0.085658573
142	Polyculture	present	2	1.50242712	0.942241794	5.694655732	4.577151138	5.668818096	0.184666826	0.067540552	0.356395623	0.121935964
142	Polyculture	present	3	1.269512944	0.972412786	5.468353207	4.36453691	5.456203868	0.035303828	0.099975065	0.740298074	0.195411362
142	Polyculture	present	4	1.139879086	0.874339996	5.662776517	4.512789905	5.604456863	0.106681861	0.161870665	0.065646124	0.22126563
144	Monoculture	present	1	1.250420002	0.51568195	4.473501378	3.796717224	4.185883309	0.081493256	0.168137742	0.332915876	0.222032411
144	Monoculture	present	2	1.29666519	0.326370961	4.971221899	4.095767324	4.484933408	0.033112431	0.005849639	0.033568889	0.142950753
144	Monoculture	present	3	1.572871602	0.289411346	5.070425279	4.142774747	4.531940832	0.039790686	0.129252309	0.099374446	0.147477876
144	Polyculture	present	1	1.260071388	0.862897282	5.316857429	4.161149572	5.25281653	0.097218117	0.034722785	0.24830256	0.022525694
144	Polyculture	present	2	1.769377326	0.90627456	5.760092058	4.625684889	5.717351847	0.453636403	0.119835026	0.086861362	0.155618991
144	Polyculture	present	3	1.29666519	0.900821963	5.571171254	4.434143263	5.52581022	0.064687984	0.192972742	0.085798072	0.253646344
144	Polyculture	present	4	1.283301229	0.368185195	5.153257598	3.627656962	4.719323919	0.039261864	0.358241161	0.119688914	0.675562748
146	Monoculture	present	1	1.225309282	0.028929045	4.150327358	2.222495367	2.611661451	0.056229514	0.48740854	0.349055993	1.346900368
146	Monoculture	present	2	1.274157849	0.137422586	4.75043262	3.499324653	3.888490737	0.008769586	0.224976121	0.143927309	0.454973964
146	Monoculture	present	3	1.534026106	0.187475176	5.166426963	4.05020465	4.439370734	0.082565215	0.031831246	0.058554596	0.243925021
146	Polyculture	present	1	1.305351369	0.776466467	5.296310832	4.094766579	5.186433537	0.149919635	0.059383247	0.059314238	0.048235302
146	Polyculture	present	2	1.720985744	0.848834069	5.519266455	4.3564223	5.448089258	0.40760598	0.134132429	0.126236389	0.128494322
146	Polyculture	present	3	1.225309282	0.809918397	5.416993172	4.233767479	5.325434436	0.004927861	0.02897429	0.038522721	0.04189919
146	Polyculture	present	4	1.250420002	0.853732589	5.770437017	4.61009192	5.701758877	0.00920559	0.24834535	0.094887336	0.295176776
149	Monoculture	present	1	1.456366033	0.455637498	4.209167657	3.478621031	3.867787116	0.286833901	0.422713408	0.534208067	0.082841084
149	Monoculture	present	2	1.447158031	0.522437793	5.172140656	4.501009158	4.890175242	0.17975532	0.199226109	0.02559296	0.544487472
149	Monoculture	present	3	1.679427897	0.240893398	5.070313334	4.062972148	4.452138232	0.056772991	0.125815808	0.061529421	0.236973095
149	Polyculture	present	1	1.056904851	0.77302412	5.226507647	4.023033734	5.114700692	0.086528089	0.135357229	0.126622943	0.126535152
149	Polyculture	present	2	1.45331834	0.90176902	5.903859718	4.767288072	5.85895503	0.142560346	0.230748055	0.061932639	0.260095364
149	Polyculture	present	3	1.133538908	0.896901096	5.902484116	4.763561713	5.855228671	0.092351627	0.499734679	0.252289074	0.55463637
149	Polyculture	present	4	1.305351369	0.761148892	5.47898279	4.268785452	5.36045241	0.068621179	0.058998238	0.006604637	0.063672842
153	Monoculture	present	1	0.954242509	0.418848396	4.98203314	4.214923912	4.604089997	0.215693583	0.357958519	0.276885841	0.664039954
153	Monoculture	present	2	1.264817823	0.235361489	4.709515613	3.692084932	4.081251016	0.004930369	0.260073341	0.226498712	0.267400846
153	Monoculture	present	3	1.544068044	0.457788737	5.585868134	4.857367152	5.246533237	0.085776067	0.392577748	0.315309121	0.549667814
153	Polyculture	present	1	0.748188027	0.758937463	5.552286658	4.340825692	5.43249265	0.380125054	0.182194053	0.219782688	0.1825008
153	Polyculture	present	2	1.139879086	0.90402913	5.902690968	4.767206435	5.858873393	0.1665005	0.203295599	0.038363127	0.230312279
153	Polyculture	present	3	1.269512944	0.895895382	5.629706617	4.490296958	5.581963916	0.048416684	0.207316441	0.024323882	0.258628874
153	Polyculture	present	4	1.372912003	0.822576797	5.653608313	4.477117811	5.568784768	0.14250863	0.09444147	0.03903577	0.121268648
156	Monoculture	present	1	1.158362492	0.218016523	4.883575449	3.832898772	4.222064857	0.012089196	0.26535566	0.314706676	0.289948433
156	Monoculture	present	2	1.245512668	0.222279547	5.054543077	4.012276497	4.401442581	0.025944636	0.087448318	0.130476471	0.05056765
156	Monoculture	present	3	1.599883072	0.325091133	5.415387283	4.538226323	4.927392407	0.03543786	0.224225965	0.24546835	0.224711413
156	Polyculture	present	1	1.100370545	0.781349036	5.72757512	4.528753244	5.620420201	0.016572777	0.351311717	0.348550276	0.363861347
156	Polyculture	present	2	1.086359831	0.844988003	5.671696199	4.506879785	5.598546742	0.217546134	0.047411949	0.006375449	0.052290457
156	Polyculture	present	3	1.372912003	0.801531286	5.394652651	4.206906173	5.29857313	0.154992917	0.04246808	0.01480566	0.041818966
156	Polyculture	present	4	1.418301291	0.755732043	5.510486598	4.297187477	5.388854435	0.191924219	0.064569606	0.024961981	0.076204836
158	Monoculture	present	1	1.139879086	0.040400083	4.869089551	3.086305718	3.475471803	0.030352938	0.254772984	0.394026997	0.451355542
158	Monoculture	present	2	1.225309282	0.099353364	5.000401703	3.608418195	3.99758428	0.048287481	0.03496974	0.143119585	0.354772697
158	Monoculture	present	3	1.63748973	0.301224007	5.440489551	4.530213047	4.919379131	0.002212389	0.250747611	0.289372449	0.212821089
158	Polyculture	present	1	1.100370545	0.736410463	5.480963312	4.256416305	5.348083262	0.008871259	0.100586044	0.180353541	0.087146405
158	Polyculture	present	2	1.079181246	0.807646095	5.631758008	4.447312148	5.538979105	0.222576557	0.100491993	0.054027095	0.126708818
158	Polyculture	present	3	1.390935107	0.836952208	5.425303184	4.256336886	5.348003844	0.175377073	0.021637917	0.04394664	0.003759623
158	Polyculture	present	4	1.365487985	0.796503212	5.622131948	4.431652522	5.52331948	0.141867944	0.036482837	0.050759619	0.046564775
160	Monoculture	present	1	1.079181246	0.304640729	4.846366468	3.940988349	4.330154434	0.09161668	0.235953124	0.236336554	0.408616168
160	Monoculture	present	2	1.181843588	0.182120146	4.826500482	3.697692387	4.086858471	0.092630325	0.137268684	0.069592979	0.266980552
160	Monoculture	present	3	1.649334859	0.584577241	5.534705539	4.912381358	5.301547442	0.006013082	0.346382978	0.161449735	0.591112352
160	Polyculture	present	1	1.31386722	0.805768216	5.381344542	4.195887716	5.287554674	0.212830258	0.003146591	0.054634794	0.022239813
160	Polyculture	present	2	1.250420002	0.86821132	5.71802623	4.564984716	5.656651674	0.04960698	0.027365624	0.03007344	0.023886974
160	Polyculture	present	3	1.404833717	0.832495388	5.472929437	4.301644316	5.393311273	0.191761228	0.016167966	0.011365755	0.030176436
160	Polyculture	present	4	1.350248018	0.888376843	5.782830727	4.639760999	5.731427957	0.12981167	0.186588709	0.055883632	0.242977818
163	Monoculture	present	1	1.158362492	0.0654456	4.303455267	2.730169634	3.119335718	0.013012294	0.301103244	0.170808919	0.794268929
163	Monoculture	present	2	1.250420002	0.156652805	4.894387431	3.700159522	4.089325606	0.026644592	0.06688754	0.016191229	0.266736486
163	Monoculture	present	3	1.722633923	0.130845793	5.108147646	3.835741327	4.224907411	0.074351288	0.078045847	0.061061875	0.49134325
163	Polyculture	present	1	1.309630167	0.547832356	4.92307778	3.570058501	4.661725459	0.220382535	0.46758415	0.15006492	0.610156406
163	Polyculture	present	2	1.292256071	0.818585955	5.575230688	4.39662802	5.488294977	0.004652614	0.189873944	0.043294973	0.214519756
163	Polyculture	present	3	1.326335861	0.617600959	5.258661262	3.957702266	5.049369224	0.116337461	0.212830764	0.149549053	0.330822668
163	Polyculture	present	4	1.305351369	0.691389222	5.355712091	4.103767738	5.195434696	0.089227258	0.256419289	0.051153639	0.310558594
165	Monoculture	present	1	1.225309282	0.595302309	3.795881207	3.18145269	3.570618774	0.053723964	0.804774082	1.036943246	0.337696794
165	Monoculture	present	2	1.350248018	0.336706817	4.823797791	3.961883616	4.3510497	0.072012563	0.135814385	0.155645706	0.006494438
165	Monoculture	present	3	1.782472624	0.276841536	5.078918868	4.131984033	4.521150118	0.129576759	0.105855247	0.044321279	0.198977592
165	Polyculture	present	1	1.318063335	0.674613704	4.819670001	3.557058203	4.648725161	0.236084052	0.575105793	0.39913462	0.627534707
165	Polyculture	present	2	1.338456494	0.888112871	5.616744411	4.473545617	5.565212575	0.043316963	0.161502074	0.217817885	0.152452882
165	Polyculture	present	3	1.198657087	0.736191706	5.28212158	4.057445543	5.1491125	0.008278383	0.199190816	0.007755321	0.242450762
165	Polyculture	present	4	1.274157849	0.743498607	5.150023415	3.929636616	5.021303574	0.061170984	0.472700872	0.343702448	0.49638515
167	Monoculture	present	1	1.292256071	0.219056642	4.565521786	3.516912128	3.906078212	0.120460222	0.031230281	0.023099735	0.003051723
167	Monoculture	present	2	1.397940009	0.514652262	5.521211285	4.843559087	5.232725171	0.118669719	0.563261906	0.409168842	0.873698987
167	Monoculture	present	3	1.897627091	0.54620395	5.296831058	4.64501981	5.034185895	0.24180223	0.113476322	0.025072863	0.310181137
167	Polyculture	present	1	1.318063335	0.712283901	5.534618772	4.295604942	5.3872719	0.24378557	0.135729112	0.259617358	0.106634029
167	Polyculture	present	2	1.361727836	0.8383519	5.710138302	4.541897697	5.633564655	0.069286541	0.081250036	0.029220621	0.098951526
167	Polyculture	present	3	1.133538908	0.728415495	5.421682068	4.192394286	5.284061244	0.070894227	0.069450697	0.15590665	0.118873388
167	Polyculture	present	4	1.283301229	0.744270874	5.51448458	4.294548646	5.386215604	0.07311471	0.118832614	0.01291041	0.143168554
51	Old	absent	1		0.362713485	5.259144153	4.420767846	4.818707855		0.029176729	0.082981089	0.03315331
51	Old	absent	2		0.382538768	5.053896383	4.23863183	4.636571838		0.019142219	0.045791888	0.049476391
51	Old	absent	3		0.33828712	5.26972043	4.401065884	4.799005893		0.071841487	0.041492238	0.106410871
51	Poly	absent	1		0.340514634	5.367805326	4.502001098	4.899941106		0.158909924	0.207720755	0.097034381
51	Poly	absent	2		0.29273949	5.361466748	4.430008051	4.82794806		0.211009988	0.210243135	0.159133969
51	Poly	absent	3		0.317934072	4.992060526	4.09645759	4.494397599		0.204217252	0.221386556	0.233140873
53	Old	absent	1		0.226009341	5.161661779	4.117848159	4.515788168		0.070709673	0.068221023	0.274388325
53	Old	absent	2		0.328119795	4.997120085	4.115212509	4.513152518		0.08649614	0.073226941	0.088091915
53	Old	absent	3		0.3156068	5.254669475	4.355875818	4.753815827		0.047592394	0.03493057	0.048734084
53	Poly	absent	1		0.293044672	5.315507171	4.384500992	4.782441001		0.109157013	0.177946614	0.001056018
53	Poly	absent	2		0.358617429	5.130866357	4.28755774	4.685497749		0.036813392	0.057780593	0.032737276
53	Poly	absent	3		0.245769428	4.984854745	3.977442594	4.375382603		0.206625935	0.19231531	0.313888413
55	Old	absent	1		0.329041473	5.197546468	4.3168571	4.714797108		0.037229014	0.040386986	0.080001332
55	Old	absent	2		0.315917462	5.008374989	4.110008613	4.507948621		0.085818859	0.061496285	0.107444797
55	Old	absent	3		0.42700547	5.309310828	4.541804258	4.939744266		0.093035608	0.006269902	0.222175804
55	Poly	absent	1		0.501041949	5.349868164	4.651802244	5.049742252		0.111902834	0.096235896	0.173355259
55	Poly	absent	2		0.42492956	5.134083984	4.364460919	4.762400928		0.051053584	0.094984275	0.003859559
55	Poly	absent	3		0.268949113	5.099694139	4.131424247	4.529364255		0.099330841	0.086637422	0.189151413
58	Old	absent	1		0.34799434	5.221304227	4.364936399	4.762876408		0.017077297	0.04918241	0.038854955
58	Old	absent	2		0.317888015	5.173730461	4.278064607	4.676004615		0.063670178	0.091595004	0.039387717
58	Old	absent	3		0.507138575	5.2708154	4.578002037	4.975942046		0.040742973	0.10687139	0.239643503
58	Poly	absent	1		0.403326117	5.331427487	4.539143823	4.937083832		0.101300036	0.133848579	0.080612343
58	Poly	absent	2		0.297711843	5.166309703	4.242165805	4.640105814		0.014780171	0.002091517	0.079599928
58	Poly	absent	3		0.265546406	5.218050568	4.244250988	4.642190997		0.012624122	0.035814271	0.090529957
60	Old	absent	1		0.307874532	5.240910662	4.331344418	4.729284427		0.000125108	0.093043626	0.077068883
60	Old	absent	2		0.334660922	5.182190502	4.308855496	4.706795505		0.061552595	0.081901491	0.056029621
60	Old	absent	3		0.336368636	5.309276677	4.438152163	4.836092172		0.070006113	0.054645151	0.087306909
60	Poly	absent	1		0.408648206	5.27730336	4.490712948	4.888652957		0.042784328	0.0756138	0.022723194
60	Poly	absent	2		0.306011453	5.2847355	4.372533173	4.770473182		0.09399562	0.108048622	0.03207129
60	Poly	absent	3		0.496029635	5.25762671	4.555194325	4.953134333		0.016831519	0.04785672	0.1062469
62	Old	absent	1		0.224825122	5.217260832	4.171165662	4.56910567		0.025928751	0.116929973	0.241869588
62	Old	absent	2		0.244719266	5.18039241	4.171120563	4.569060572		0.04917688	0.127827867	0.095854298
62	Old	absent	3		0.324412721	5.303660416	4.416818282	4.814758291		0.055191713	0.050636639	0.053486308
62	Poly	absent	1		0.428448548	5.300394764	4.534353431	4.932293439		0.059524135	0.086370448	0.051806074
62	Poly	absent	2		0.343917779	5.314151989	4.452666608	4.850606617		0.109865461	0.114163332	0.077993898
62	Poly	absent	3		0.386426472	5.197195479	4.38632234	4.784262349		0.033236993	0.042744929	0.03734009
65	Old	absent	1		0.37104191	5.106366867	4.277849825	4.675789833		0.14042876	0.087259999	0.142118347
65	Old	absent	2		0.230417615	5.218314983	4.182890652	4.58083066		0.071233018	0.162885793	0.105307688
65	Old	absent	3		0.353344954	5.153087112	4.303345997	4.701286006		0.109178797	0.128165673	0.078716057
65	Poly	absent	1		0.664405145	5.049340686	4.473833664	4.871773673		0.230278019	0.328058191	0.075870598
65	Poly	absent	2		0.407007191	5.3246312	4.536293274	4.934233283		0.099077643	0.084566772	0.113965313
65	Poly	absent	3		0.581152663	5.302093309	4.668443533	5.066383542		0.037942295	0.05627663	0.171567528
67	Old	absent	1		0.233226091	5.201434499	4.171271625	4.569211633		0.047765156	0.09217457	0.253318495
67	Old	absent	2		0.197628169	5.209549863	4.107458702	4.50539871		0.051890274	0.164900321	0.194888624
67	Old	absent	3		0.311963904	5.234771918	4.330936256	4.728876265		0.03669213	0.025689126	0.063612519
67	Poly	absent	1		0.37900023	5.30316649	4.483865955	4.881805963		0.059762505	0.113660024	0.001573319
67	Poly	absent	2		0.319553041	5.32681499	4.433417937	4.831357946		0.10431708	0.128648108	0.037405819
67	Poly	absent	3		0.346441853	5.266272976	4.40796332	4.805903329		0.029758234	0.051631094	0.025671971
69	Old	absent	1		0.287730571	5.241622102	4.302668101	4.70060811		0.009981582	0.098660467	0.126543966
69	Old	absent	2		0.276108124	5.211869342	4.255008519	4.652948527		0.04363213	0.115176924	0.061487793
69	Old	absent	3		0.304171664	5.27612456	4.361303304	4.759243313		0.004537626	0.014407593	0.045732191
69	Poly	absent	1		0.380589102	5.156364201	4.33888054	4.736820549		0.090926942	0.035150183	0.151530918
69	Poly	absent	2		0.453233886	5.289408176	4.547790539	4.945730548		0.040448147	0.0144016	0.082286009
69	Poly	absent	3		0.432380747	5.281333644	4.519259983	4.917199991		0.028744709	0.021551788	0.039468435
72	Old	absent	1		0.285229278	5.315051744	4.372305839	4.770245847		0.059842016	0.171094535	0.063839151
72	Old	absent	2		0.433969363	5.320066933	4.559585995	4.957526004		0.135963287	0.105529392	0.221866205
72	Old	absent	3		0.342579327	5.30253485	4.439355993	4.837296002		0.008075458	0.006938913	0.013590418
72	Poly	absent	1		0.530811068	5.301282682	4.628282643	5.026222651		0.225034882	0.451172058	0.594258561
72	Poly	absent	2		0.405098199	5.315485565	4.525105868	4.923045877		0.060203283	0.061723914	0.055740021
72	Poly	absent	3		0.486893567	5.30142624	4.590920268	4.988860277		0.034531713	0.011600833	0.077639949
74	Old	absent	1		0.654219175	5.411201435	4.828984695	5.226924704		0.153587678	0.049800305	0.388217758
74	Old	absent	2		0.390142921	5.188936737	4.382220459	4.780160468		0.005744533	0.000553579	0.030351683
74	Old	absent	3		0.408503852	5.342209527	4.555465675	4.953405683		0.038551997	0.005424657	0.117213379
74	Poly	absent	1		0.483377826	5.275136187	4.561482902	4.959422911		0.004702937	0.021574044	0.017095237
74	Poly	absent	2		0.44124368	5.289190221	4.53592871	4.933868719		0.020447245	0.010675089	0.040165362
74	Poly	absent	3		0.520256273	5.259543706	4.577821023	4.975761032		0.016544033	0.049805863	0.044610994
76	Old	absent	1		0.540856302	5.274590558	4.609732444	5.007672453		0.014572772	0.064942143	0.164343559
76	Old	absent	2		0.451916398	5.157963316	4.415081407	4.813021416		0.047295577	0.085249167	0.049063645
76	Old	absent	3		0.405405518	5.353501084	4.563450731	4.96139074		0.040645416	0.001989043	0.112711716
76	Poly	absent	1		0.414588036	5.217911931	4.437588687	4.835528695		0.046807777	0.003668031	0.09219219
76	Poly	absent	2		0.529832534	5.350695447	4.676894061	5.07483407		0.061153608	0.013096348	0.142531218
76	Poly	absent	3		0.468420966	5.206140468	4.478836785	4.876776794		0.067331093	0.069065673	0.051404933
79	Old	absent	1		0.546857132	5.336658662	4.676592534	5.074532543		0.073034833	0.011105542	0.224270727
79	Old	absent	2		0.301931802	5.150793958	4.232762809	4.630702817		0.07033137	0.001621161	0.154478432
79	Old	absent	3		0.357008288	5.364561622	4.519299912	4.917239921		0.037908747	0.037813865	0.049830816
79	Poly	absent	1		0.466673392	5.262934488	4.53400752	4.931947529		0.014387528	0.01666806	0.024151169
79	Poly	absent	2		0.451503948	5.30259517	4.559316713	4.957256722		0.011034647	0.007527607	0.026131933
79	Poly	absent	3		0.436856904	5.252999101	4.495398296	4.893338304		0.02300052	0.001065046	0.041601567
81	Old	absent	1		0.472847904	5.284672979	4.561454438	4.959394447		0.01864512	0.00093088	0.104510683
81	Old	absent	2		0.272850146	5.134216431	4.172200614	4.570140623		0.09748652	0.004571204	0.229189613
81	Old	absent	3		0.310002193	5.373926587	4.467351345	4.865291353		0.038075574	0.071674354	0.014604471
81	Poly	absent	1		0.467022983	5.234087001	4.505485246	4.903425255		0.046957926	0.013543843	0.060228021
81	Poly	absent	2		0.374127326	5.187602041	4.362681462	4.760621471		0.10208402	0.068278175	0.155570153
81	Poly	absent	3		0.444942616	5.207981501	4.458345497	4.856285506		0.073679333	0.049125147	0.092455698
83	Old	absent	1		0.942130057	5.110698631	4.686869482	5.08480949		0.157733256	1.134205031	0.225303779
83	Old	absent	2		0.520044959	5.085221496	4.403322378	4.801262387		0.157059078	0.241330409	0.012216835
83	Old	absent	3		0.312667781	5.282722627	4.37986575	4.777805758		0.062326524	0.027357425	0.114576786
83	Poly	absent	1		0.348430054	5.075920114	4.220095713	4.618035722		0.192820085	0.106701967	0.307974381
83	Poly	absent	2		0.493583939	5.154439785	4.449860796	4.847800804		0.160041275	0.174622914	0.122964914
83	Poly	absent	3		0.634610028	5.256715193	4.661282115	5.059222124		0.056159652	0.126786483	0.053940767
86	Old	absent	1		0.419273829	5.30199177	4.526549516	4.924489524		0.029953839	0.056088424	0.058050891
86	Old	absent	2		0.444749236	5.27797476	4.528149962	4.92608997		0.01982775	0.003700103	0.09138727
86	Old	absent	3		0.296682309	5.411671762	4.486023403	4.883963412		0.052825404	0.102356334	0.027149213
86	Poly	absent	1		0.544200554	5.31683772	4.654656691	5.052596699		0.015881259	0.017128585	0.050053974
86	Poly	absent	2		0.585458099	5.366395328	4.735951137	5.133891146		0.02615653	0.030655058	0.121034027
86	Poly	absent	3		0.466579486	5.413815162	4.684800794	5.082740803		0.117793843	0.148018633	0.099409186
88	Old	absent	1		0.459466164	5.361580079	4.625893605	5.023833614		0.087138119	0.082849537	0.152773032
88	Old	absent	2		0.426454897	5.281090599	4.513023696	4.910963705		0.012365967	0.013553448	0.062112019
88	Old	absent	3		0.293328042	5.357482168	4.426895743	4.824835751		0.010562328	0.044086245	0.098763594
88	Poly	absent	1		0.447295945	5.232786264	4.485441216	4.883381225		0.058421723	0.007154437	0.10023322
88	Poly	absent	2		0.470455559	5.278335991	4.552914587	4.950854596		0.054373909	0.047032609	0.047465443
88	Poly	absent	3		0.4837673	5.435328226	4.722024726	5.119964735		0.132381215	0.160714546	0.120501321
90	Old	absent	1		0.359033702	5.220380626	4.377575834	4.775515843		0.056465363	0.013983711	0.100166686
90	Old	absent	2		0.317455736	5.090646971	4.194390141	4.59233015		0.188655285	0.108667841	0.270670523
90	Old	absent	3		0.359017459	5.311864951	4.469040511	4.866980519		0.065377683	0.05004944	0.069105546
90	Poly	absent	1		0.392373008	5.115021664	4.310780778	4.708720787		0.172433483	0.094995155	0.262677345
90	Poly	absent	2		0.374010703	5.093188594	4.268132615	4.666072624		0.235035072	0.181603829	0.311471853
90	Poly	absent	3		0.479672859	5.309283156	4.592288293	4.990228302		0.002340234	0.038848134	0.019213177
93	Old	absent	1		0.365074406	5.2366769	4.401118278	4.799058287		0.043775133	0.023649599	0.083557164
93	Old	absent	2		0.420555281	5.246602528	4.472485611	4.870425619		0.048566163	0.034842456	0.013798532
93	Old	absent	3		0.351961483	5.418297814	4.566852943	4.964792952		0.027257973	0.051917826	0.009976807
93	Poly	absent	1		0.585280165	5.445714307	4.815138105	5.213078114		0.126077514	0.113317151	0.175558948
93	Poly	absent	2		0.591938334	5.290920596	4.665257054	5.063197062		0.080228994	0.125586258	0.001275985
93	Poly	absent	3		0.551976377	5.394095662	4.738076145	5.136016154		0.070232166	0.07936755	0.09152583
95	Old	absent	1		0.398625782	5.278363884	4.480989259	4.878929268		0.004492178	0.040079871	0.008308131
95	Old	absent	2		0.419799026	5.332846179	4.557947597	4.955887606		0.027099865	0.044626734	0.057514469
95	Old	absent	3		0.367374546	5.448203157	4.61537221	5.013312219		0.047965178	0.0652222	0.046009354
95	Poly	absent	1		0.467345143	5.358463447	4.630161172	5.028101181		0.051649788	0.102561882	0.012201591
95	Poly	absent	2		0.473657428	5.254840852	4.532365195	4.930305204		0.108295003	0.087228794	0.116712925
95	Poly	absent	3		0.773535937	5.134045286	4.624585772	5.022525781		0.226808736	0.365125608	0.070241689
97	Old	absent	1		0.521773962	5.232452314	4.551994708	4.949934717		0.052807777	0.107021967	0.05807537
97	Old	absent	2		0.493668451	5.376952366	4.672447731	5.070387739		0.060628428	0.022248549	0.157865616
97	Old	absent	3		0.315026592	5.287326947	4.387734153	4.785674162		0.12210917	0.067273771	0.194115424
97	Poly	absent	1		0.472840972	5.23526818	4.512043272	4.909983281		0.075975464	0.025113343	0.114991254
97	Poly	absent	2		0.484107817	5.185451259	4.472453346	4.870393355		0.187691713	0.167238199	0.193265155
97	Poly	absent	3		0.591574425	5.292421445	4.666490827	5.064430836		0.046184202	0.046918437	0.010738123
102	Old	absent	1		0.47884212	5.302080053	4.584332389	4.982272398		0.01080989	0.004254845	0.078858181
102	Old	absent	2		0.39703902	5.353306752	4.554199934	4.952139943		0.010538756	0.05610489	0.004245355
102	Old	absent	3		0.315903758	5.379013145	4.480627928	4.878567937		0.053418317	0.008488893	0.132438449
102	Poly	absent	1		0.557366105	5.377360024	4.725560569	5.123500578		0.045147965	0.059442793	0.058382426
102	Poly	absent	2		0.46076707	5.460650637	4.726192062	5.12413207		0.069298348	0.111593512	0.033207148
102	Poly	absent	3		0.443707793	5.330762336	4.579919384	4.977859393		0.001384434	0.091805298	0.087449388
104	Old	absent	1		0.54988822	5.312016991	4.654351398	5.052291407		0.018342799	0.05964552	0.144255242
104	Old	absent	2		0.492827511	5.148125328	4.442880263	4.840820271		0.205220291	0.231550959	0.121223302
104	Old	absent	3		0.436155651	5.244827095	4.48652859	4.884468599		0.196802505	0.21580194	0.139024508
104	Poly	absent	1		0.657236527	5.015711378	4.435493062	4.83343307		0.334520359	0.378277188	0.258304625
104	Poly	absent	2		0.576518695	5.327024896	4.689898281	5.08783829		0.089047406	0.101575123	0.045982171
104	Poly	absent	3		0.532599647	5.210167301	4.538628167	4.936568175		0.136054662	0.08239191	0.164693796
107	Old	absent	1		0.642011021	5.474120416	4.883722891	5.281662899		0.17684018	0.000489158	0.366693813
107	Old	absent	2		0.501484279	5.357610632	4.659927946	5.057867954		0.011601422	0.040553844	0.074600902
107	Old	absent	3		0.283168686	5.346814802	4.400920018	4.798860026		0.108612005	0.018776713	0.24336316
107	Poly	absent	1		0.582981614	5.320190688	4.687905537	5.085845546		0.024843009	0.01862904	0.003354208
107	Poly	absent	2		0.5347294	5.446340904	4.776534958	5.174474967		0.023318598	0.040140462	0.02949914
107	Poly	absent	3		0.523649418	5.413502945	4.734603561	5.13254357		0.061692857	0.129326966	0.016744932
109	Old	absent	1		0.490917826	5.335276517	4.62834531	5.026285319		0.035592252	0.01288481	0.106694285
109	Old	absent	2		0.466629789	5.320582932	4.591615384	4.989555393		0.059206745	0.055572552	0.007860646
109	Old	absent	3		0.325190238	5.365656525	4.479854016	4.877794024		0.09896842	0.032317413	0.176915882
109	Poly	absent	1		0.49396021	5.307922576	4.603674534	5.001614542		0.02828443	0.027594171	0.074019639
109	Poly	absent	2		0.472004136	5.374991112	4.650996907	5.048936916		0.047888982	0.004410067	0.093113197
109	Poly	absent	3		0.599739992	5.481260627	4.861283628	5.259223637		0.114123681	0.145889556	0.115602857
111	Old	absent	1		0.480280618	5.516983317	4.800538369	5.198478378		0.214895023	0.201893949	0.274265395
111	Old	absent	2		0.496289964	5.379705245	4.677500729	5.075440738		0.010662056	0.028639298	0.063875714
111	Old	absent	3		0.297981737	5.39470256	4.470952198	4.868892206		0.079120523	0.007748865	0.19830442
111	Poly	absent	1		0.514541362	5.173177826	4.486658109	4.884598117		0.169562584	0.1213839	0.203893451
111	Poly	absent	2		0.670554402	5.641141677	5.069635686	5.467575695		0.181504121	0.125224158	0.268769099
111	Poly	absent	3		0.594898668	5.546773985	4.923276973	5.321216982		0.175769555	0.216624234	0.167407749
114	Old	absent	1		0.405198024	5.339720427	4.549447737	4.947387746		0.03402609	0.080716524	0.016241842
114	Old	absent	2		0.448745585	5.374529178	4.628589358	5.026529367		0.031704557	0.005655246	0.006259136
114	Old	absent	3		0.385608057	5.506063197	4.694269288	5.092209297		0.018442908	0.051986388	0.00628259
114	Poly	absent	1		0.543165553	5.295456561	4.632448772	5.030388781		0.056803341	0.019707664	0.076214941
114	Poly	absent	2		0.556849314	5.502073904	4.849871584	5.247811593		0.045952258	0.066148076	0.049999155
114	Poly	absent	3		0.597983089	5.523577739	4.902326632	5.300266641		0.145291144	0.193652069	0.12913988
116	Old	absent	1		0.19445064	5.238829705	4.129699074	4.527639083		0.069268661	0.109866874	0.408128769
116	Old	absent	2		0.459038681	5.402822085	4.66673136	5.064671368		0.013989274	0.007110885	0.017733879
116	Old	absent	3		0.280528322	5.449540044	4.49957675	4.897516758		0.047278384	0.057884614	0.200896669
116	Poly	absent	1		0.493072252	5.296506248	4.591476802	4.98941681		0.05244011	0.012695115	0.112050525
116	Poly	absent	2		0.479485402	5.367575826	4.650411207	5.048351216		0.086319723	0.022326881	0.143624931
116	Poly	absent	3		0.540836957	5.452594713	4.787721065	5.185661074		0.077853633	0.164498816	0.015614088
118	Old	absent	1		0.328233071	5.227114286	4.345356613	4.743296622		0.08338811	0.017599235	0.197093178
118	Old	absent	2		0.390239284	5.29245317	4.485844147	4.883784156		0.134935812	0.058605706	0.177302319
118	Old	absent	3		0.323357656	5.424382788	4.536125928	4.934065936		0.081633777	7.40E-05	0.176834211
118	Poly	absent	1		0.505688312	5.093166245	4.399109153	4.797049161		0.261204533	0.199759201	0.315237177
118	Poly	absent	2		0.449777206	5.627042125	4.882099558	5.280039567		0.168653708	0.250769373	0.083382338
118	Poly	absent	3		0.48530661	5.327452899	4.615529097	5.013469106		0.044114199	0.076785875	0.153525092
121	Old	absent	1		0.343694671	5.307813981	4.446046771	4.84398678		0.006294458	0.085668216	0.103335942
121	Old	absent	2		0.549217266	5.547775103	4.889579276	5.287519285		0.104519687	0.0545127	0.205209331
121	Old	absent	3		0.383923901	5.557091089	4.74339623	5.141336238		0.037277316	0.08268929	0.011706011
121	Poly	absent	1		0.6705007	5.475169868	4.903629095	5.301569104		0.091759895	0.060376143	0.144337125
121	Poly	absent	2		0.539250126	5.363573255	4.697423502	5.095363511		0.120055142	0.075160314	0.146195237
121	Poly	absent	3		0.690749343	5.63688627	5.078266742	5.47620675		0.229148338	0.238437173	0.250045754
123	Old	absent	1		0.531950668	5.354067541	4.68199889	5.079938899		0.037555073	0.016571208	0.127994229
123	Old	absent	2		0.680974143	5.582221491	5.017412104	5.415352113		0.128388451	0.068523208	0.318893173
123	Old	absent	3		0.56050174	5.623014654	4.973651611	5.37159162		0.094002744	0.004211156	0.229474672
123	Poly	absent	1		0.703915925	5.430966449	4.880547231	5.27848724		0.038952122	0.013988485	0.108659834
123	Poly	absent	2		0.664758418	5.415127016	4.839850853	5.237790861		0.095065372	0.121249268	0.04194822
123	Poly	absent	3		0.765404456	5.661454522	5.1474055	5.545345508		0.237987402	0.193965661	0.29764461
125	Old	absent	1		0.625986809	5.357907377	4.75653255	5.154472558		0.03899088	0.111814764	0.197905941
125	Old	absent	2		0.979141949	5.922218369	5.515124018	5.913064026		0.457807706	0.920419398	0.802456101
125	Old	absent	3		0.772636676	5.5738137	5.063849011	5.46178902		0.035603651	0.345795671	0.307185352
125	Poly	absent	1		0.826622087	5.289684438	4.809051434	5.206991443		0.124602157	0.283480501	0.014016354
125	Poly	absent	2		0.817682822	5.401669908	4.916314773	5.314254782		0.140076049	0.289160479	9.90E-05
125	Poly	absent	3		0.858942249	5.471999993	5.008023949	5.405963958		0.029560785	0.102574882	0.136386099
128	Old	absent	1		0.381744467	5.317460893	4.501293636	4.899233644		0.005061647	0.063501819	0.064265895
128	Old	absent	2		0.368425437	5.512344521	4.68075412	5.078694129		0.032067423	0.139846303	0.053137276
128	Old	absent	3		0.251284753	5.447781925	4.450008054	4.847948063		0.104225331	0.036548605	0.325385685
128	Poly	absent	1		0.48987785	5.390339544	4.682487339	5.080427348		0.019785461	0.101598343	0.064863771
128	Poly	absent	2		0.467576019	5.349244965	4.621157185	5.019097194		0.154416817	0.058714437	0.251271188
128	Poly	absent	3		0.653467632	5.525626583	4.942910655	5.340850664		0.107398628	0.164404922	0.081669863
130	Old	absent	1		0.405161806	5.287887002	4.497575492	4.895515501		0.037039567	0.01548008	0.072605987
130	Old	absent	2		0.360589021	5.476185546	4.635258036	5.033198045		0.014669176	0.101701881	0.112782346
130	Old	absent	3		0.314970944	5.447737352	4.548067835	4.946007844		0.113468042	0.008250463	0.239812624
130	Poly	absent	1		0.484659187	5.430211866	4.717708307	5.115648315		0.056703744	0.143552745	0.035640303
130	Poly	absent	2		0.514289113	5.383926386	4.697193708	5.095133717		0.13476323	0.057377467	0.201738764
130	Poly	absent	3		0.668983304	5.595377718	5.022852989	5.420792997		0.170320421	0.22301547	0.147917053
132	Old	absent	1		0.434962631	5.318163159	4.558675097	4.956615106		0.00916744	0.021755879	0.016128329
132	Old	absent	2		0.447168064	5.478567585	4.731098356	5.129038365		0.02286476	0.033556048	0.031091012
132	Old	absent	3		0.375092654	5.393197484	4.569396033	4.967336042		0.177206048	0.108830505	0.230971146
132	Poly	absent	1		0.644757335	5.594709243	5.006165526	5.404105535		0.19484703	0.19466644	0.210179588
132	Poly	absent	2		0.788328911	5.68819129	5.186958736	5.584898744		0.120967136	0.015759301	0.226415189
132	Poly	absent	3		0.775472149	5.525993921	5.017620117	5.415560126		0.080476126	0.055494655	0.116463546
137	Old	absent	1		0.575883306	5.369414365	4.731808846	5.129748855		0.036073694	0.055781426	0.145450549
137	Old	absent	2		0.680927485	5.737270428	5.172431284	5.570371293		0.209394025	0.035202899	0.374869451
137	Old	absent	3		0.53098029	5.705523317	5.032661709	5.430601717		0.112124441	0.063503766	0.201077729
137	Poly	absent	1		0.761827671	5.721925825	5.205842559	5.603782568		0.295509031	0.213519984	0.373837296
137	Poly	absent	2		0.703430921	5.56009963	5.009381076	5.407321085		0.015763308	0.039160127	0.026062354
137	Poly	absent	3		0.82540493	5.634149185	5.152876235	5.550816244		0.169569258	0.111721928	0.217998473
139	Old	absent	1		0.546853184	5.358015681	4.697946418	5.095886426		0.022270981	0.040105228	0.106966173
139	Old	absent	2		0.539372084	5.574848467	4.908796923	5.306736932		0.036394441	0.024900891	0.097086105
139	Old	absent	3		0.623596359	5.786528651	5.183492214	5.581432223		0.183931637	0.04282501	0.339421514
139	Poly	absent	1		0.580916272	5.380074953	4.746248486	5.144188495		0.023463471	0.024275375	0.063786833
139	Poly	absent	2		0.739849057	5.639779281	5.110982398	5.508922406		0.049912971	0.002348399	0.108873076
139	Poly	absent	3		0.834507734	5.478251678	5.001742035	5.399682044		0.007699978	0.053567554	0.054721822
142	Old	absent	1		0.406710325	5.346023726	4.557368915	4.955308924		0.006672982	0.06241265	0.040544251
142	Old	absent	2		0.422664197	5.686202514	4.914257967	5.312197975		0.131882053	0.223321814	0.08132367
142	Old	absent	3		0.492791492	5.725433895	5.020157087	5.418097096		0.109039674	0.102042752	0.157356307
142	Poly	absent	1		0.708112507	5.503392189	4.955554445	5.353494454		0.075842968	0.043692383	0.112276
142	Poly	absent	2		0.706587039	5.694064706	5.145290365	5.543230373		0.09631493	0.081423792	0.127394361
142	Poly	absent	3		0.781240247	5.45436007	4.94920467	5.347144678		0.014838359	0.013960116	0.008363688
144	Old	absent	1		0.484124223	5.376337556	4.66335436	5.061294368		0.034582783	0.030326143	0.060819245
144	Old	absent	2		0.598303078	5.742113304	5.121094532	5.519034541		0.177215219	0.114361712	0.274011249
144	Old	absent	3		0.598322322	5.767150232	5.146145429	5.544085437		0.141557872	0.036303446	0.270857928
144	Poly	absent	1		0.741525687	5.525116415	4.997302606	5.395242615		0.088899352	0.032898294	0.141890154
144	Poly	absent	2		0.748124279	5.702456775	5.178490515	5.576430524		0.089927287	0.046384397	0.141161028
144	Poly	absent	3		0.782061915	5.455724193	4.951025322	5.34896533		0.018159973	0.01181503	0.017783636
146	Old	absent	1		0.381836662	5.328894326	4.512831942	4.910771951		0.015264476	0.059762338	0.09432512
146	Old	absent	2		0.448049216	5.669087105	4.922472818	5.320412826		0.093611397	0.171996457	0.061240549
146	Old	absent	3		0.341836482	5.686811065	4.822689467	5.220629476		0.052020567	0.164273576	0.065084754
146	Poly	absent	1		0.646797476	5.544075081	4.956903388	5.354843397		0.118191571	0.134320727	0.108417266
146	Poly	absent	2		0.584465498	5.636827802	5.005646673	5.403586681		0.03970948	0.113996249	0.018422699
146	Poly	absent	3		0.71599432	5.409347099	4.866316667	5.264256676		0.059141886	0.009002822	0.104883711
149	Old	absent	1		0.32072686	5.258034783	4.366230106	4.764170115		0.089730062	0.027325969	0.247859878
149	Old	absent	2		0.264806702	5.469208612	4.494197576	4.892137585		0.12213353	0.085607791	0.388258172
149	Old	absent	3		0.460835989	5.538465947	4.804072326	5.202012335		0.110121757	0.079904668	0.102431975
149	Poly	absent	1		0.761497926	5.53553948	5.019268196	5.417208205		0.087123009	0.020547047	0.1426052
149	Poly	absent	2		0.721503607	5.622515506	5.082814004	5.480754013		0.007440779	0.018561995	0.015013619
149	Poly	absent	3		0.897507138	5.725138424	5.280236327	5.678176335		0.221889229	0.116288995	0.271080648
153	Old	absent	1		0.47529263	5.251491296	4.530512367	4.928452376		0.101081608	0.094702162	0.092821513
153	Old	absent	2		0.469096184	5.473906642	4.747228534	5.145168543		0.138590747	0.065761684	0.163525185
153	Old	absent	3		0.53917439	5.65881152	4.992600766	5.390540775		0.008172461	0.040037006	0.061123025
153	Poly	absent	1		0.644180482	5.308694624	4.719762177	5.117702185		0.129670481	0.10300179	0.154349512
153	Poly	absent	2		0.636606261	5.589691027	4.995621924	5.393561933		0.044909773	0.01283962	0.086084752
153	Poly	absent	3		0.831829304	5.3506769	4.872771107	5.270711116		0.151382634	0.166242332	0.151935342
156	Old	absent	1		0.324072302	5.247935125	4.36063703	4.758577039		0.108243822	0.009206722	0.269629772
156	Old	absent	2		0.328241225	5.642932067	4.761185184	5.159125193		0.014568243	0.194449884	0.170792015
156	Old	absent	3		0.331152204	5.684831476	4.806919118	5.204859126		0.004050289	0.138553428	0.143288704
156	Poly	absent	1		0.569047204	5.395182905	4.75239119	5.150331199		0.037905811	0.037989412	0.118477898
156	Poly	absent	2		0.491403102	5.574337784	4.867835669	5.265775678		0.052550449	0.092733541	0.202441873
156	Poly	absent	3		0.824060388	5.50915971	5.027178739	5.425118748		0.001463012	0.004109653	0.013378165
158	Old	absent	1		0.38703008	5.350603531	4.540408241	4.93834825		0.007979445	0.067735365	0.094480508
158	Old	absent	2		0.426130954	5.638883668	4.870486741	5.26842675		5.78E-05	0.11466003	0.075639443
158	Old	absent	3		0.313280316	5.655535374	4.753528474	5.151468482		0.034443951	0.114562711	0.209166068
158	Poly	absent	1		0.569442947	5.390784315	4.748294525	5.146234533		0.046035461	0.032159124	0.130109077
158	Poly	absent	2		0.538889784	5.55033234	4.883892282	5.281832291		0.091741753	0.033833937	0.212077255
158	Poly	absent	3		0.84322486	5.450864755	4.978868149	5.376808157		0.064367564	0.076039988	0.074922876
160	Old	absent	1		0.503200665	5.352870709	4.656671907	5.054611915		0.008116296	0.022934298	0.017161209
160	Old	absent	2		0.571878566	5.57698262	4.936346431	5.33428644		0.07253645	0.081827753	0.023928739
160	Old	absent	3		0.655215343	5.719340442	5.137784492	5.535724501		0.020162979	0.127010596	0.16260323
160	Poly	absent	1		0.724070012	5.374423423	4.836263975	5.234203984		0.088577533	0.110357397	0.076349161
160	Poly	absent	2		0.73350616	5.649323117	5.116786873	5.514726882		0.029548868	0.026273509	0.027732841
160	Poly	absent	3		0.941023936	5.629813836	5.205474498	5.603414507		0.094512836	0.040471082	0.131059346
163	Old	absent	1		0.433202453	5.335964464	4.574715362	4.972655371		0.028628585	0.014888389	0.071728257
163	Old	absent	2		0.390885099	5.567911036	4.762020142	5.159960151		0.09747447	0.051221556	0.219478507
163	Old	absent	3		0.564488777	5.753320154	5.107035457	5.504975465		0.040345484	0.000799681	0.113124115
163	Poly	absent	1		0.715300678	5.447143124	4.903691752	5.30163176		0.020062155	0.031230317	0.018852035
163	Poly	absent	2		0.685952315	5.6832176	5.121571517	5.519511526		0.00143612	0.044541946	0.036494357
163	Poly	absent	3		0.86552506	5.326926937	4.866266575	5.264206584		0.203194413	0.224895962	0.217706168
165	Old	absent	1		0.450156807	5.351706704	4.607130517	5.005070526		0.015290374	0.015762837	0.04393505
165	Old	absent	2		0.592005248	5.63751637	5.011901918	5.409841927		0.038446759	0.060558662	0.016254283
165	Old	absent	3		0.675150803	5.805856945	5.237317725	5.635257733		0.083684136	0.081727255	0.230919662
165	Poly	absent	1		0.732983776	5.459307948	4.926462302	5.32440231		0.014214	0.036788752	0.006013734
165	Poly	absent	2		0.624827445	5.888554634	5.286374723	5.684314732		0.34833634	0.016300745	0.494753218
165	Poly	absent	3		0.808814581	5.267889103	4.777798066	5.175738075		0.257977582	0.211854149	0.311159055
167	Old	absent	1		0.665149134	5.485620755	4.910599776	5.308539785		0.116219648	0.067389221	0.254912261
167	Old	absent	2		0.409059826	5.473802549	4.68764937	5.085589379		0.212738203	0.070724451	0.322147251
167	Old	absent	3		0.569153938	5.753666996	5.110956733	5.508896741		0.02229605	0.017423685	0.09207195
167	Poly	absent	1		0.809943664	5.650634181	5.161148985	5.559088993		0.161749082	0.072851446	0.211547877
167	Poly	absent	2		0.758242196	5.782397491	5.264265432	5.66220544		0.069816473	0.067721207	0.068691998
167	Poly	absent	3		0.797565428	5.121728166	4.625554477	5.023494486		0.406971508	0.34364811	0.47322881
