# Supplementary material for: The stabilizing effects of genetic diversity on predator-prey dynamics
Source: F1000Res. 2013 Feb 12;2:43. [Version 1] doi: 10.12688/f1000research.2-43.v1 (PMC4193400; doi:10.12688/f1000research.2-43.v1)
Supplement: Synura trait assays — Results of Synura trait assays (common garden experiments) examining phenotypic variation among the five genotypes of Synura used in the experiment [file f1000research-2-354-s0002.tgz]

Archive with 2 entries (2 files):
- Synura_assays_timeseries.csv
- Synura_assays_timeseries_column_headers_codes.docx
