# Supplementary material for: The stabilizing effects of genetic diversity on predator-prey dynamics
Source: F1000Res. 2013 Feb 12;2:43. [Version 1] doi: 10.12688/f1000research.2-43.v1 (PMC4193400; doi:10.12688/f1000research.2-43.v1)
Supplement: Synura trait assays — Results of Synura trait assays (common garden experiments) examining phenotypic variation among the five genotypes of Synura used in the experiment [file f1000research-2-354-s0002.tgz › Synura_assays_timeseries.csv]

day	strain	rep	logfreecelldens	logcoldens
2	LB239	1	2.800991861	0
2	LB239	2	3.070259577	0
2	LB239	3	3.056294887	0
2	LB2403	1	2.725258066	0
2	LB2403	2	2.811843006	0
2	LB2403	3	2.865459323	0
2	LB2405	1	2.122464093	2.347962453
2	LB2405	2	2.027790814	2.509728936
2	LB2405	3	2.285743476	2.647986308
2	LB2406	1	2.65324658	2.452652166
2	LB2406	2	2.686816652	2.677970021
2	LB2406	3	2.638992049	2.612673786
2	CBS	1	2.068315945	2.976196298
2	CBS	2	2.464082858	2.823521666
2	CBS	3	1.723419137	2.96397871
4	LB239	1	3.239568483	0
4	LB239	2	3.129488485	0
4	LB239	3	3.056781022	0
4	LB2403	1	2.819724854	0
4	LB2403	2	2.779820993	1.002758761
4	LB2403	3	2.870060006	1.488019156
4	LB2405	1	2.279550428	2.696029518
4	LB2405	2	2.511185959	2.695128209
4	LB2405	3	2.522562279	2.796216535
4	LB2406	1	2.755118811	2.459944693
4	LB2406	2	2.791572254	2.557559801
4	LB2406	3	2.921020936	2.626395421
4	CBS	1	2.760924102	2.679254621
4	CBS	2	2.571005561	3.124432008
4	CBS	3	2.696848405	3.075770119
7	LB239	1	3.267422197	0
7	LB239	2	3.114349871	1.815244427
7	LB239	3	3.060042978	0
7	LB2403	1	2.99749165	2.156325868
7	LB2403	2	3.75248385	0
7	LB2403	3	3.22078113	1.745017711
7	LB2405	1	2.885100746	2.626574116
7	LB2405	2	3.076393783	2.76659473
7	LB2405	3	3.026374029	2.607623272
7	LB2406	1	3.380197755	2.698745661
7	LB2406	2	3.303067191	2.641735384
7	LB2406	3	3.412572537	2.671173381
7	CBS	1	3.563348187	3.034943967
7	CBS	2	3.522685477	3.196125585
7	CBS	3	3.490369147	3.227049167
9	LB239	1	3.174459108	2.348405479
9	LB239	2	3.191789244	1.376837273
9	LB239	3	3.376216416	0
9	LB2403	1	3.266860406	2.66252239
9	LB2403	2	3.35588715	2.761288617
9	LB2403	3	3.432727158	2.675719231
9	LB2405	1	3.304010898	2.772798448
9	LB2405	2	3.418976886	2.9351777
9	LB2405	3	3.443112889	2.97560821
9	LB2406	1	3.747651301	3.047018316
9	LB2406	2	3.747795594	3.144413202
9	LB2406	3	3.781629911	3.037893424
9	CBS	1	3.924153012	3.290450221
9	CBS	2	3.934744601	3.297661892
9	CBS	3	4.756601734	3.006442208
14	LB239	1	3.492061605	2.558348509
14	LB239	2	3.486713776	2.519434195
14	LB239	3	3.33703974	2.370698093
14	LB2403	1	3.952453396	3.572023087
14	LB2403	2	4.003503615	3.571440954
14	LB2403	3	4.117834519	3.578833969
14	LB2405	1	3.766189693	3.474609574
14	LB2405	2	3.613418945	3.463549596
14	LB2405	3	3.816638945	3.376704672
14	LB2406	1	4.336129384	3.734495797
14	LB2406	2	4.315991325	3.821919466
14	LB2406	3	4.35800151	3.893273392
14	CBS	1	4.541217181	3.970983437
14	CBS	2	4.538083368	3.881167741
14	CBS	3	4.524116889	3.846411344
16	LB239	1	3.888921879	2.622964838
16	LB239	2	3.630043756	2.785845698
16	LB239	3	3.639110303	2.75029621
16	LB2403	1	4.07777566	3.733816957
16	LB2403	2	4.131561728	3.738758764
16	LB2403	3	4.178925893	3.676027943
16	LB2405	1	3.984042118	3.474467587
16	LB2405	2	4.015075652	3.626003993
16	LB2405	3	4.095037648	3.483405411
16	LB2406	1	4.452724985	3.731647177
16	LB2406	2	4.402454407	3.817613291
16	LB2406	3	4.427830438	3.828061847
16	CBS	1	4.684317652	3.715646157
16	CBS	2	4.599950993	3.954759736
16	CBS	3	4.605587569	3.941298954
18	LB239	1	3.980982272	2.491046366
18	LB239	2	3.592792774	2.732212766
18	LB239	3	3.712190757	2.616764247
18	LB2403	1	4.233187818	3.649702296
18	LB2403	2	4.243993685	3.733419975
18	LB2403	3	4.289868657	3.648240442
18	LB2405	1	4.168837656	3.466240925
18	LB2405	2	4.215017266	3.498830706
18	LB2405	3	4.251773232	3.448052841
18	LB2406	1	4.508025106	3.715064839
18	LB2406	2	4.501094196	3.628263733
18	LB2406	3	4.5543989	3.397727152
18	CBS	1	4.766320252	3.896734221
18	CBS	2	4.671936585	3.97145097
18	CBS	3	4.707549312	3.84190825
21	LB239	1	3.933891277	2.652838377
21	LB239	2	3.839697025	2.838290128
21	LB239	3	3.733717545	2.845167832
21	LB2403	1	4.328185555	3.814721098
21	LB2403	2	4.280065587	3.799348305
21	LB2403	3	4.280543885	3.768572434
21	LB2405	1	4.228284454	3.668582749
21	LB2405	2	4.225114969	3.657544637
21	LB2405	3	3.910863628	3.307306126
21	LB2406	1	4.469829156	3.955067488
21	LB2406	2	4.430727701	3.915247436
21	LB2406	3	4.464496776	3.607145277
21	CBS	1	4.831584959	3.989988458
21	CBS	2	4.780176738	4.052005315
21	CBS	3	4.783406749	4.035314144
23	LB239	1	4.232051108	2.807767165
23	LB239	2	3.599810147	2.12821585
23	LB239	3	3.603505061	2.4430176
23	LB2403	1	4.36820005	3.890831267
23	LB2403	2	4.293922064	3.807355269
23	LB2403	3	4.34035153	3.7157814
23	LB2405	1	4.165254174	3.643486555
23	LB2405	2	4.228588506	3.632997875
23	LB2405	3	4.198074845	3.638273878
23	LB2406	1	4.746325349	3.7766898
23	LB2406	2	4.503863265	3.951694099
23	LB2406	3	4.641799528	3.872947963
23	CBS	1	4.792849081	4.060219598
23	CBS	2	4.780607694	4.044827493
23	CBS	3	4.801337372	3.982829271
25	LB239	1	3.959358645	2.672144057
25	LB239	2	3.56123857	2.768860001
25	LB239	3	3.66979555	2.469895619
25	LB2403	1	4.408225545	3.977268501
25	LB2403	2	4.378382455	3.925830151
25	LB2403	3	4.378564137	3.899275926
25	LB2405	1	4.268300599	3.570665506
25	LB2405	2	4.299336206	3.61563973
25	LB2405	3	4.284095577	3.593734532
25	LB2406	1	4.789080916	3.847267188
25	LB2406	2	4.737623144	3.58659293
25	LB2406	3	4.764113712	3.736201225
25	CBS	1	4.862603299	3.793095097
25	CBS	2	4.865276651	3.937520399
25	CBS	3	4.872326168	3.844169519
28	LB239	1	3.890638112	3.010539516
28	LB239	2	3.638852016	2.640794374
28	LB239	3	3.802492198	2.66844649
28	LB2403	1	4.442885418	4.049608131
28	LB2403	2	4.4021906	4.022018423
28	LB2403	3	4.419722604	4.026127175
28	LB2405	1	4.277996011	3.682962784
28	LB2405	2	4.196891173	3.801956689
28	LB2405	3	4.239334146	3.746522498
28	LB2406	1	4.796580473	3.872742612
28	LB2406	2	4.714881793	3.836960846
28	LB2406	3	4.757649432	3.855220135
28	CBS	1	4.901599349	4.168352056
28	CBS	2	4.881674955	4.161669358
28	CBS	3	4.905260829	4.216431546
30	LB239	1	3.811301978	2.877006881
30	LB239	2	4.643131056	2.378157064
30	LB239	3	3.857961014	2.773323755
30	LB2403	1	4.494327547	3.995256338
30	LB2403	2	4.450902023	4.036683478
30	LB2403	3	4.62746753	3.947378206
30	LB2405	1	4.338704001	3.820291299
30	LB2405	2	4.349013713	3.844934684
30	LB2405	3	4.343889449	3.832787762
30	LB2406	1	4.844399055	3.98705673
30	LB2406	2	4.842062455	4.114156021
30	LB2406	3	4.843232326	4.055239438
30	CBS	1	5.0584732	4.267907469
30	CBS	2	4.932536811	4.238205922
30	CBS	3	5.078864195	4.351822725
32	LB239	1	4.328136749	2.914717251
32	LB239	2	4.756412381	2.998567726
32	LB239	3	4.069967357	2.956027887
32	LB2403	1	4.577240026	4.057350631
32	LB2403	2	4.563666066	4.149964089
32	LB2403	3	4.637020082	4.121779972
32	LB2405	1	4.213360812	3.902856898
32	LB2405	2	4.425095343	3.827156436
32	LB2405	3	4.332005818	3.866653971
32	LB2406	1	4.807014459	4.167072273
32	LB2406	2	4.884217955	3.887432039
32	LB2406	3	4.847329488	4.049381143
32	CBS	1	5.026423319	4.364864315
32	CBS	2	5.018172254	4.158866087
32	CBS	3	5.048725643	4.074330238
35	LB239	1	3.818974538	2.845014275
35	LB239	2	4.188460276	3.483068544
35	LB239	3	4.607356921	3.10851936
35	LB2403	1	4.655290723	4.166248454
35	LB2403	2	4.647415761	4.13834581
35	LB2403	3	4.689738079	4.123242712
35	LB2405	1	4.387022167	3.747440164
35	LB2405	2	4.449761447	3.91914951
35	LB2405	3	4.419523757	3.841726338
35	LB2406	1	4.865390363	4.198144565
35	LB2406	2	4.870833027	4.24008388
35	LB2406	3	4.868120221	4.219620279
35	CBS	1	5.050759946	4.332061874
35	CBS	2	5.029579988	4.369797589
35	CBS	3	5.052302757	4.357579742
37	LB239	1	4.523839427	3.257540586
37	LB239	2	4.626644678	2.86889413
37	LB239	3	3.927224034	3.13733037
37	LB2403	1	4.676758977	4.254292428
37	LB2403	2	4.668755283	4.26190313
37	LB2403	3	4.729668069	4.359445106
37	LB2405	1	4.389735611	3.823762685
37	LB2405	2	4.880911583	4.357923894
37	LB2405	3	4.701349056	4.168259499
37	LB2406	1	4.825861817	4.421183
37	LB2406	2	4.929378815	4.304262657
37	LB2406	3	4.880697289	4.366645651
37	CBS	1	5.112578695	4.559001501
37	CBS	2	5.043920606	4.421183
37	CBS	3	5.0796954	4.432559242
39	LB239	1	4.577909521	2.672444231
39	LB239	2	4.801172951	2.975604113
39	LB239	3	4.134858148	3.406178117
39	LB2403	1	4.626277477	4.448364236
39	LB2403	2	4.677779131	4.425744062
39	LB2403	3	4.710953613	4.423211047
39	LB2405	1	4.45199931	4.011057403
39	LB2405	2	4.43001657	4.102275019
39	LB2405	3	4.441147013	4.059056698
39	LB2406	1	4.837597118	4.510617052
39	LB2406	2	4.98615063	4.459548911
39	LB2406	3	4.918194871	4.485833179
39	CBS	1	5.086382524	4.638143431
39	CBS	2	5.088867126	4.641626533
39	CBS	3	5.125664623	4.557692129
42	LB239	1	4.082049228	2.592618047
42	LB239	2	4.273950066	3.120704693
42	LB239	3	4.115644039	3.392327118
42	LB2403	1	4.683866266	4.40654695
42	LB2403	2	4.704373679	4.450870805
42	LB2403	3	4.753590776	4.479868831
42	LB2405	1	4.413986839	4.140127554
42	LB2405	2	4.392010815	4.172103483
42	LB2405	3	4.403137815	4.15640974
42	LB2406	1	4.818859102	4.551454847
42	LB2406	2	4.940372065	4.487073262
42	LB2406	3	4.883851617	4.520455987
42	CBS	1	5.079727417	4.682284078
42	CBS	2	5.090085174	4.652878437
42	CBS	3	5.103293921	4.692982538
