# Supplementary material for: The stabilizing effects of genetic diversity on predator-prey dynamics
Source: F1000Res. 2013 Feb 12;2:43. [Version 1] doi: 10.12688/f1000research.2-43.v1 (PMC4193400; doi:10.12688/f1000research.2-43.v1)
Supplement: Synura colony size responses — Time series of mean number of cells per Synura colony for all treatments and replicates [file f1000research-2-354-s0003.tgz]

Archive with 2 entries (2 files):
- synura_colony_size_overtime.csv
- synura_colony_size_overtime_column_headers_codes.docx
